# Supplementary material for: The role of sex and handedness in the performance of the smartphone-based Finger-Tapping Test
Source: PLOS Digit Health. 2023 Aug 16;2(8):e0000304. doi: 10.1371/journal.pdig.0000304 (PMC10431671; doi:10.1371/journal.pdig.0000304)
Supplement: S1 Data — (ZIP) [file pdig.0000304.s001.zip]

Archive with 501 entries (480 files):
- DataBase/Protocol I/
- DataBase/Protocol I/Dominant hand/
- DataBase/Protocol I/Dominant hand/Female/
- DataBase/Protocol I/Dominant hand/Female/AB - Teste 6 06-07-2022 09-56-35.txt
- DataBase/Protocol I/Dominant hand/Female/AB - Teste 6 12-06-2022 19-29-24.txt
- DataBase/Protocol I/Dominant hand/Female/AM - Teste 6 06-07-2022 10-10-46.txt
- DataBase/Protocol I/Dominant hand/Female/AR - Teste 6 24-05-2022 20-55-28.txt
- DataBase/Protocol I/Dominant hand/Female/AS - Teste 6 06-07-2022 14-20-47.txt
- DataBase/Protocol I/Dominant hand/Female/ASL - Teste 6 MD 13-07-2022 11-34-51.txt
- DataBase/Protocol I/Dominant hand/Female/BA - Teste 6 06-07-2022 10-33-53.txt
- DataBase/Protocol I/Dominant hand/Female/BF - Teste 6 04-07-2022 16-29-05.txt
- DataBase/Protocol I/Dominant hand/Female/BR - Teste 6 09-04-2022 23-48-06.txt
- DataBase/Protocol I/Dominant hand/Female/BS - Teste 6 28-06-2022 22-35-46.txt
- DataBase/Protocol I/Dominant hand/Female/CA - Teste 6 06-04-2022 23-09-53.txt
- DataBase/Protocol I/Dominant hand/Female/CB - Teste 6 06-04-2022 19-47-49.txt
- DataBase/Protocol I/Dominant hand/Female/CC - Teste 6 13-06-2022 16-43-30.txt
- DataBase/Protocol I/Dominant hand/Female/DNM - Teste 6 06-07-2022 11-28-53.txt
- DataBase/Protocol I/Dominant hand/Female/DS - Teste 6 06-07-2022 11-01-38.txt
- DataBase/Protocol I/Dominant hand/Female/ER - Teste 6 13-06-2022 19-01-48.txt
- DataBase/Protocol I/Dominant hand/Female/ES - Teste 6 06-07-2022 11-13-37.txt
- DataBase/Protocol I/Dominant hand/Female/ET - Teste 6 15-06-2022 15-19-54.txt
- DataBase/Protocol I/Dominant hand/Female/FA - Teste 6 06-07-2022 13-29-21.txt
- DataBase/Protocol I/Dominant hand/Female/GR - Teste 6 06-07-2022 10-39-38.txt
- DataBase/Protocol I/Dominant hand/Female/JL - Teste 6 13-06-2022 17-07-35.txt
- DataBase/Protocol I/Dominant hand/Female/KC - Teste 6 13-04-2022 15-25-59.txt
- DataBase/Protocol I/Dominant hand/Female/KL - Teste 6 06-07-2022 13-54-11.txt
- DataBase/Protocol I/Dominant hand/Female/KL - Teste 6 06-07-2022 14-44-11.txt
- DataBase/Protocol I/Dominant hand/Female/LA - Teste 6 12-07-2022 16-01-09.txt
- DataBase/Protocol I/Dominant hand/Female/LB - Teste 6 20-03-2022 17-12-52.txt
- DataBase/Protocol I/Dominant hand/Female/LL - Teste 6 MD 13-07-2022 12-25-41.txt
- DataBase/Protocol I/Dominant hand/Female/MG - Teste 6 06-07-2022 10-56-51.txt
- DataBase/Protocol I/Dominant hand/Female/MHLC - Teste 6 13-06-2022 17-48-30.txt
- DataBase/Protocol I/Dominant hand/Female/MNAV - Teste 6 06-07-2022 11-59-22.txt
- DataBase/Protocol I/Dominant hand/Female/OLC - Teste 6 13-06-2022 18-44-44.txt
- DataBase/Protocol I/Dominant hand/Female/PS - Teste 6 13-04-2022 15-07-15.txt
- DataBase/Protocol I/Dominant hand/Female/PS - Teste 6 30-06-2022 17-19-36.txt
- DataBase/Protocol I/Dominant hand/Female/RR - Teste 6 09-03-2022 19-54-43.txt
- DataBase/Protocol I/Dominant hand/Female/SC - Teste 6 06-07-2022 13-18-23.txt
- DataBase/Protocol I/Dominant hand/Female/SR - Teste 6 09-03-2022 20-06-15.txt
- DataBase/Protocol I/Dominant hand/Female/SR - Teste 6 09-04-2022 23-24-13.txt
- DataBase/Protocol I/Dominant hand/Female/TC - Teste 6 06-04-2022 21-46-29.txt
- DataBase/Protocol I/Dominant hand/Female/TS - Teste 6 11-05-2022 01-01-23.txt
- DataBase/Protocol I/Dominant hand/Female/VS - Teste 6 06-07-2022 13-47-59.txt
- DataBase/Protocol I/Dominant hand/Male/
- DataBase/Protocol I/Dominant hand/Male/AC - Teste 6 13-04-2022 15-53-27.txt
- DataBase/Protocol I/Dominant hand/Male/AG - Teste 6 13-06-2022 18-06-42.txt
- DataBase/Protocol I/Dominant hand/Male/AJ - Teste 6 13-06-2022 17-38-26.txt
- DataBase/Protocol I/Dominant hand/Male/ALAB - Teste 6 MD 13-07-2022 15-23-50.txt
- DataBase/Protocol I/Dominant hand/Male/AP - Teste 6 06-07-2022 14-34-20.txt
- DataBase/Protocol I/Dominant hand/Male/AQ - Teste 6 08-05-2022 18-49-50.txt
- DataBase/Protocol I/Dominant hand/Male/AS - Teste 6 06-07-2022 11-46-13.txt
- DataBase/Protocol I/Dominant hand/Male/ASN - Teste 6 MD 13-07-2022 15-59-35.txt
- DataBase/Protocol I/Dominant hand/Male/CC - Teste 6 MD 13-07-2022 11-10-39.txt
- DataBase/Protocol I/Dominant hand/Male/CN - Teste 6 10-04-2022 00-08-24.txt
- DataBase/Protocol I/Dominant hand/Male/DA - Teste 6 MD 13-07-2022 11-23-59.txt
- DataBase/Protocol I/Dominant hand/Male/DB - Teste 6 20-03-2022 17-03-16.txt
- DataBase/Protocol I/Dominant hand/Male/ESR - Teste 6 MD 13-07-2022 12-13-06.txt
- DataBase/Protocol I/Dominant hand/Male/GPPN - Teste 6 MD 13-07-2022 10-16-21.txt
- DataBase/Protocol I/Dominant hand/Male/GS - Teste 6 13-04-2022 16-17-19.txt
- DataBase/Protocol I/Dominant hand/Male/HMRJ - Teste 6 13-06-2022 19-15-34.txt
- DataBase/Protocol I/Dominant hand/Male/HPM - Teste 6 MD 13-07-2022 10-52-24.txt
- DataBase/Protocol I/Dominant hand/Male/IN - Teste 6 13-06-2022 17-18-28.txt
- DataBase/Protocol I/Dominant hand/Male/JAN - Teste 6 13-06-2022 21-13-34.txt
- DataBase/Protocol I/Dominant hand/Male/JN - Teste 6 09-04-2022 23-42-37.txt
- DataBase/Protocol I/Dominant hand/Male/JS - Teste 6 06-07-2022 10-21-37.txt
- DataBase/Protocol I/Dominant hand/Male/JVC - Teste 6 13-06-2022 17-56-19.txt
- DataBase/Protocol I/Dominant hand/Male/JVR - Teste 6 12-06-2022 19-55-16.txt
- DataBase/Protocol I/Dominant hand/Male/KV - Teste 6 06-07-2022 14-11-31.txt
- DataBase/Protocol I/Dominant hand/Male/LB - Teste 6 10-05-2022 23-36-56.txt
- DataBase/Protocol I/Dominant hand/Male/LLS - Teste 6 MD 13-07-2022 16-48-05.txt
- DataBase/Protocol I/Dominant hand/Male/LM - Teste 6 12-07-2022 14-01-03.txt
- DataBase/Protocol I/Dominant hand/Male/MM - Teste 6 06-07-2022 11-36-56.txt
- DataBase/Protocol I/Dominant hand/Male/MM - Teste 6 MD 13-07-2022 10-29-17.txt
- DataBase/Protocol I/Dominant hand/Male/MM - Teste 6 MD 13-07-2022 11-52-56.txt
- DataBase/Protocol I/Dominant hand/Male/MN - Teste 6 09-04-2022 22-58-43.txt
- DataBase/Protocol I/Dominant hand/Male/MP - Teste 6 MD 13-07-2022 15-11-16.txt
- DataBase/Protocol I/Dominant hand/Male/OMS - Teste 6 MD 13-07-2022 16-18-09.txt
- DataBase/Protocol I/Dominant hand/Male/RA - Teste 6 MD 13-07-2022 10-40-12.txt
- DataBase/Protocol I/Dominant hand/Male/RB - Teste 6 06-04-2022 20-25-38.txt
- DataBase/Protocol I/Dominant hand/Male/RBS - Teste 6 MD 13-07-2022 15-45-37.txt
- DataBase/Protocol I/Dominant hand/Male/RCC - Teste 6 MD 13-07-2022 11-42-32.txt
- DataBase/Protocol I/Dominant hand/Male/RL - Teste 6 04-07-2022 15-48-18.txt
- DataBase/Protocol I/Dominant hand/Male/TS - Teste 6 28-06-2022 22-43-38.txt
- DataBase/Protocol I/Dominant hand/Male/WAS - Teste 6 MD 13-07-2022 10-03-45.txt
- DataBase/Protocol I/Non-dominant hand/
- DataBase/Protocol I/Non-dominant hand/Female/
- DataBase/Protocol I/Non-dominant hand/Female/AB - Teste 6 06-07-2022 09-57-55.txt
- DataBase/Protocol I/Non-dominant hand/Female/AB - Teste 6 12-06-2022 19-32-09.txt
- DataBase/Protocol I/Non-dominant hand/Female/AM - Teste 6 06-07-2022 10-11-47.txt
- DataBase/Protocol I/Non-dominant hand/Female/AR - Teste 6 24-05-2022 20-57-13.txt
- DataBase/Protocol I/Non-dominant hand/Female/AS - Teste 6 06-07-2022 14-19-45.txt
- DataBase/Protocol I/Non-dominant hand/Female/ASL - Teste 6 MND 13-07-2022 11-35-54.txt
- DataBase/Protocol I/Non-dominant hand/Female/BA - Teste 6 06-07-2022 10-35-17.txt
- DataBase/Protocol I/Non-dominant hand/Female/BF - Teste 6 04-07-2022 16-30-28.txt
- DataBase/Protocol I/Non-dominant hand/Female/BR - Teste 6 09-04-2022 23-50-28.txt
- DataBase/Protocol I/Non-dominant hand/Female/BS - Teste 6 28-06-2022 22-37-17.txt
- DataBase/Protocol I/Non-dominant hand/Female/CA - Teste 6 06-04-2022 23-06-26.txt
- DataBase/Protocol I/Non-dominant hand/Female/CB - Teste 6 06-04-2022 19-45-10.txt
- DataBase/Protocol I/Non-dominant hand/Female/CC - Teste 6 13-06-2022 16-45-53.txt
- DataBase/Protocol I/Non-dominant hand/Female/DNM - Teste 6 06-07-2022 11-27-52.txt
- DataBase/Protocol I/Non-dominant hand/Female/DS - Teste 6 06-07-2022 11-02-49.txt
- DataBase/Protocol I/Non-dominant hand/Female/ER - Teste 6 13-06-2022 19-04-19.txt
- DataBase/Protocol I/Non-dominant hand/Female/ES - Teste 6 06-07-2022 11-14-36.txt
- DataBase/Protocol I/Non-dominant hand/Female/ET - Teste 6 15-06-2022 15-21-19.txt
- DataBase/Protocol I/Non-dominant hand/Female/FA - Teste 6 06-07-2022 13-30-29.txt
- DataBase/Protocol I/Non-dominant hand/Female/GR - Teste 6 06-07-2022 10-40-40.txt
- DataBase/Protocol I/Non-dominant hand/Female/JL - Teste 6 13-06-2022 17-09-34.txt
- DataBase/Protocol I/Non-dominant hand/Female/KC - Teste 6 13-04-2022 15-27-56.txt
- DataBase/Protocol I/Non-dominant hand/Female/KL - Teste 6 06-07-2022 13-55-29.txt
- DataBase/Protocol I/Non-dominant hand/Female/KL - Teste 6 06-07-2022 14-45-26.txt
- DataBase/Protocol I/Non-dominant hand/Female/LA - Teste 6 12-07-2022 16-02-18.txt
- DataBase/Protocol I/Non-dominant hand/Female/LB - Teste 6 20-03-2022 17-10-47.txt
- DataBase/Protocol I/Non-dominant hand/Female/LL - Teste 6 MND 13-07-2022 12-26-53.txt
- DataBase/Protocol I/Non-dominant hand/Female/MG - Teste 6 06-07-2022 10-57-52.txt
- DataBase/Protocol I/Non-dominant hand/Female/MHLC - Teste 6 13-06-2022 17-47-05.txt
- DataBase/Protocol I/Non-dominant hand/Female/MNAV - Teste 6 06-07-2022 12-00-24.txt
- DataBase/Protocol I/Non-dominant hand/Female/OLC - Teste 6 13-06-2022 18-46-48.txt
- DataBase/Protocol I/Non-dominant hand/Female/PS - Teste 6 13-04-2022 15-08-46.txt
- DataBase/Protocol I/Non-dominant hand/Female/PS - Teste 6 30-06-2022 17-21-17.txt
- DataBase/Protocol I/Non-dominant hand/Female/RR - Teste 6 09-03-2022 19-52-57.txt
- DataBase/Protocol I/Non-dominant hand/Female/SC - Teste 6 06-07-2022 13-19-26.txt
- DataBase/Protocol I/Non-dominant hand/Female/SR - Teste 6 09-03-2022 20-04-20.txt
- DataBase/Protocol I/Non-dominant hand/Female/SR - Teste 6 09-04-2022 23-26-30.txt
- DataBase/Protocol I/Non-dominant hand/Female/TC - Teste 6 06-04-2022 21-43-07.txt
- DataBase/Protocol I/Non-dominant hand/Female/TS - Teste 6 11-05-2022 01-05-05.txt
- DataBase/Protocol I/Non-dominant hand/Female/VS - Teste 6 06-07-2022 13-48-58.txt
- DataBase/Protocol I/Non-dominant hand/Male/
- DataBase/Protocol I/Non-dominant hand/Male/AC - Teste 6 13-04-2022 15-55-27.txt
- DataBase/Protocol I/Non-dominant hand/Male/AG - Teste 6 13-06-2022 18-10-02.txt
- DataBase/Protocol I/Non-dominant hand/Male/AJ - Teste 6 13-06-2022 17-39-46.txt
- DataBase/Protocol I/Non-dominant hand/Male/ALAB - Teste 6 MND 13-07-2022 15-26-26.txt
- DataBase/Protocol I/Non-dominant hand/Male/AP - Teste 6 06-07-2022 14-35-21.txt
- DataBase/Protocol I/Non-dominant hand/Male/AQ - Teste 6 08-05-2022 18-53-44.txt
- DataBase/Protocol I/Non-dominant hand/Male/AS - Teste 6 06-07-2022 11-47-15.txt
- DataBase/Protocol I/Non-dominant hand/Male/ASN - Teste 6 MND 13-07-2022 16-00-42.txt
- DataBase/Protocol I/Non-dominant hand/Male/CC - Teste 6 MND 13-07-2022 11-11-45.txt
- DataBase/Protocol I/Non-dominant hand/Male/CN - Teste 6 10-04-2022 00-09-51.txt
- DataBase/Protocol I/Non-dominant hand/Male/DA - Teste 6 MND 13-07-2022 11-25-20.txt
- DataBase/Protocol I/Non-dominant hand/Male/DB - Teste 6 20-03-2022 17-01-15.txt
- DataBase/Protocol I/Non-dominant hand/Male/ESR - Teste 6 MND 13-07-2022 12-14-09.txt
- DataBase/Protocol I/Non-dominant hand/Male/GPPN - Teste 6 MND 13-07-2022 10-17-25.txt
- DataBase/Protocol I/Non-dominant hand/Male/GS - Teste 6 13-04-2022 16-18-58.txt
- DataBase/Protocol I/Non-dominant hand/Male/HMRJ - Teste 6 13-06-2022 19-20-06.txt
- DataBase/Protocol I/Non-dominant hand/Male/HPM - Teste 6 MND 13-07-2022 10-53-29.txt
- DataBase/Protocol I/Non-dominant hand/Male/IN - Teste 6 13-06-2022 17-19-51.txt
- DataBase/Protocol I/Non-dominant hand/Male/JAN - Teste 6 13-06-2022 21-15-10.txt
- DataBase/Protocol I/Non-dominant hand/Male/JN - Teste 6 09-04-2022 23-44-22.txt
- DataBase/Protocol I/Non-dominant hand/Male/JS - Teste 6 06-07-2022 10-22-38.txt
- DataBase/Protocol I/Non-dominant hand/Male/JVC - Teste 6 13-06-2022 17-57-38.txt
- DataBase/Protocol I/Non-dominant hand/Male/JVR - Teste 6 12-06-2022 19-57-57.txt
- DataBase/Protocol I/Non-dominant hand/Male/KV - Teste 6 06-07-2022 14-12-33.txt
- DataBase/Protocol I/Non-dominant hand/Male/LB - Teste 6 10-05-2022 23-41-18.txt
- DataBase/Protocol I/Non-dominant hand/Male/LLS - Teste 6 MND 13-07-2022 16-49-09.txt
- DataBase/Protocol I/Non-dominant hand/Male/LM - Teste 6 12-07-2022 14-02-32.txt
- DataBase/Protocol I/Non-dominant hand/Male/MM - Teste 6 06-07-2022 11-37-54.txt
- DataBase/Protocol I/Non-dominant hand/Male/MM - Teste 6 MND 13-07-2022 10-30-22.txt
- DataBase/Protocol I/Non-dominant hand/Male/MM - Teste 6 MND 13-07-2022 11-54-40.txt
- DataBase/Protocol I/Non-dominant hand/Male/MN - Teste 6 09-04-2022 23-00-52.txt
- DataBase/Protocol I/Non-dominant hand/Male/MP - Teste 6 MND 13-07-2022 15-12-19.txt
- DataBase/Protocol I/Non-dominant hand/Male/OMS - Teste 6 MND 13-07-2022 16-19-17.txt
- DataBase/Protocol I/Non-dominant hand/Male/RA - Teste 6 MND 13-07-2022 10-41-14.txt
- DataBase/Protocol I/Non-dominant hand/Male/RB - Teste 6 06-04-2022 20-27-30.txt
- DataBase/Protocol I/Non-dominant hand/Male/RBS - Teste 6 MND 13-07-2022 15-46-44.txt
- DataBase/Protocol I/Non-dominant hand/Male/RCC - Teste 6 MND 13-07-2022 11-43-38.txt
- DataBase/Protocol I/Non-dominant hand/Male/RL - Teste 6 04-07-2022 15-50-14.txt
- DataBase/Protocol I/Non-dominant hand/Male/TS - Teste 6 28-06-2022 22-45-28.txt
- DataBase/Protocol I/Non-dominant hand/Male/WAS - Teste 6 MND 13-07-2022 10-05-11.txt
- DataBase/Protocol II/
- DataBase/Protocol II/Dominant hand/
- DataBase/Protocol II/Dominant hand/Female/
- DataBase/Protocol II/Dominant hand/Female/AB - Teste 1 06-07-2022 09-59-42.txt
- DataBase/Protocol II/Dominant hand/Female/AB - Teste 1 12-06-2022 19-35-47.txt
- DataBase/Protocol II/Dominant hand/Female/Aline Rodrigues - Teste 1 24-05-2022 20-50-24.txt
- DataBase/Protocol II/Dominant hand/Female/AM - Teste 1 06-07-2022 10-08-29.txt
- DataBase/Protocol II/Dominant hand/Female/AS - Teste 1 06-07-2022 14-23-30.txt
- DataBase/Protocol II/Dominant hand/Female/ASL - Teste 1 MD 13-07-2022 11-37-09.txt
- DataBase/Protocol II/Dominant hand/Female/BA - Teste 1 06-07-2022 10-31-33.txt
- DataBase/Protocol II/Dominant hand/Female/BF - Teste 1 04-07-2022 16-34-32.txt
- DataBase/Protocol II/Dominant hand/Female/BR - Teste 1 09-04-2022 23-53-44.txt
- DataBase/Protocol II/Dominant hand/Female/BS - Teste 1 28-06-2022 22-31-30.txt
- DataBase/Protocol II/Dominant hand/Female/CA - Teste 1 06-04-2022 23-01-00.txt
- DataBase/Protocol II/Dominant hand/Female/CB - Teste 1 06-04-2022 19-36-24.txt
- DataBase/Protocol II/Dominant hand/Female/CC - Teste 1 13-06-2022 16-50-01.txt
- DataBase/Protocol II/Dominant hand/Female/DNM - Teste 1 06-07-2022 11-24-08.txt
- DataBase/Protocol II/Dominant hand/Female/DS - Teste 1 06-07-2022 11-04-19.txt
- DataBase/Protocol II/Dominant hand/Female/ER - Teste 1 13-06-2022 18-58-38.txt
- DataBase/Protocol II/Dominant hand/Female/ES - Teste 1 06-07-2022 11-15-50.txt
- DataBase/Protocol II/Dominant hand/Female/ET - Teste 1 15-06-2022 15-23-15.txt
- DataBase/Protocol II/Dominant hand/Female/FA - Teste 1 06-07-2022 13-34-20.txt
- DataBase/Protocol II/Dominant hand/Female/GR - Teste 1 06-07-2022 10-42-13.txt
- DataBase/Protocol II/Dominant hand/Female/JL - Teste 1 13-06-2022 17-03-23.txt
- DataBase/Protocol II/Dominant hand/Female/KC - Teste 1 13-04-2022 15-22-20.txt
- DataBase/Protocol II/Dominant hand/Female/KL - Teste 1 06-07-2022 13-51-24.txt
- DataBase/Protocol II/Dominant hand/Female/KL - Teste 1 06-07-2022 14-49-11.txt
- DataBase/Protocol II/Dominant hand/Female/LA - Teste 1 12-07-2022 16-03-44.txt
- DataBase/Protocol II/Dominant hand/Female/LB - Teste 1 20-03-2022 17-17-22.txt
- DataBase/Protocol II/Dominant hand/Female/LL - Teste 1 MD 13-07-2022 12-30-42.txt
- DataBase/Protocol II/Dominant hand/Female/MG - Teste 1 06-07-2022 10-54-34.txt
- DataBase/Protocol II/Dominant hand/Female/MHLC - Teste 1 13-06-2022 17-44-53.txt
- DataBase/Protocol II/Dominant hand/Female/MNAV- Teste 1 06-07-2022 11-54-05.txt
- DataBase/Protocol II/Dominant hand/Female/OLC - Teste 1 13-06-2022 18-37-20.txt
- DataBase/Protocol II/Dominant hand/Female/PS - Teste 1 13-04-2022 15-10-50.txt
- DataBase/Protocol II/Dominant hand/Female/PS - Teste 1 30-06-2022 17-12-48.txt
- DataBase/Protocol II/Dominant hand/Female/RR - Teste 1 09-03-2022 20-38-10.txt
- DataBase/Protocol II/Dominant hand/Female/SC - Teste 1 06-07-2022 13-15-56.txt
- DataBase/Protocol II/Dominant hand/Female/SR - Teste 1 09-03-2022 20-10-30.txt
- DataBase/Protocol II/Dominant hand/Female/SR - Teste 1 09-04-2022 23-20-33.txt
- DataBase/Protocol II/Dominant hand/Female/TC - Teste 1 06-04-2022 21-57-42.txt
- DataBase/Protocol II/Dominant hand/Female/TS - Teste 1 11-05-2022 00-48-34.txt
- DataBase/Protocol II/Dominant hand/Female/VS - Teste 1 06-07-2022 13-45-29.txt
- DataBase/Protocol II/Dominant hand/Male/
- DataBase/Protocol II/Dominant hand/Male/AC - Teste 1 13-04-2022 15-57-40.txt
- DataBase/Protocol II/Dominant hand/Male/AG - Teste 1 13-06-2022 18-13-08.txt
- DataBase/Protocol II/Dominant hand/Male/AJ - Teste 1 13-06-2022 17-31-23.txt
- DataBase/Protocol II/Dominant hand/Male/ALAB - Teste 1 MD 13-07-2022 15-27-47.txt
- DataBase/Protocol II/Dominant hand/Male/AP - Teste 1 06-07-2022 14-31-03.txt
- DataBase/Protocol II/Dominant hand/Male/AQ - Teste 1 08-05-2022 19-00-48.txt
- DataBase/Protocol II/Dominant hand/Male/AS - Teste 1 06-07-2022 11-48-35.txt
- DataBase/Protocol II/Dominant hand/Male/ASN - Teste 1 MD 13-07-2022 15-56-50.txt
- DataBase/Protocol II/Dominant hand/Male/CC - Teste 1 MD 13-07-2022 11-03-25.txt
- DataBase/Protocol II/Dominant hand/Male/CN - Teste 1 10-04-2022 00-03-37.txt
- DataBase/Protocol II/Dominant hand/Male/DA - Teste 1 MD 13-07-2022 11-26-43.txt
- DataBase/Protocol II/Dominant hand/Male/DB - Teste 1 20-03-2022 16-59-00.txt
- DataBase/Protocol II/Dominant hand/Male/ESR - Teste 1 MD 13-07-2022 12-18-18.txt
- DataBase/Protocol II/Dominant hand/Male/GPPN - Teste 1 MD 13-07-2022 10-13-37.txt
- DataBase/Protocol II/Dominant hand/Male/GS - Teste 1 13-04-2022 16-21-16.txt
- DataBase/Protocol II/Dominant hand/Male/HMRJ - Teste 1 13-06-2022 19-09-46.txt
- DataBase/Protocol II/Dominant hand/Male/HPM - Teste 1 MD 13-07-2022 10-59-04.txt
- DataBase/Protocol II/Dominant hand/Male/IN- Teste 1 13-06-2022 17-25-29.txt
- DataBase/Protocol II/Dominant hand/Male/JAN - Teste 1 13-06-2022 21-07-56.txt
- DataBase/Protocol II/Dominant hand/Male/JN - Teste 1 09-04-2022 23-38-26.txt
- DataBase/Protocol II/Dominant hand/Male/JS - Teste 1 06-07-2022 10-19-23.txt
- DataBase/Protocol II/Dominant hand/Male/JVC - Teste 1 13-06-2022 18-02-08.txt
- DataBase/Protocol II/Dominant hand/Male/JVR - Teste 1 12-06-2022 19-48-53.txt
- DataBase/Protocol II/Dominant hand/Male/KV - Teste 1 06-07-2022 14-06-00.txt
- DataBase/Protocol II/Dominant hand/Male/LB - Teste 1 10-05-2022 23-31-32.txt
- DataBase/Protocol II/Dominant hand/Male/LLS - Teste 1 MD 13-07-2022 16-44-12.txt
- DataBase/Protocol II/Dominant hand/Male/LM - Teste 1 12-07-2022 14-04-19.txt
- DataBase/Protocol II/Dominant hand/Male/MM - Teste 1 06-07-2022 11-34-27.txt
- DataBase/Protocol II/Dominant hand/Male/MM - Teste 1 MD 13-07-2022 10-23-46.txt
- DataBase/Protocol II/Dominant hand/Male/MM - Teste 1 MD 13-07-2022 11-55-57.txt
- DataBase/Protocol II/Dominant hand/Male/MN - Teste 1 09-04-2022 23-08-32.txt
- DataBase/Protocol II/Dominant hand/Male/MP - Teste 1 MD 13-07-2022 15-08-41.txt
- DataBase/Protocol II/Dominant hand/Male/OMS - Teste 1 MD 13-07-2022 16-20-44.txt
- DataBase/Protocol II/Dominant hand/Male/RA - Teste 1 MD 13-07-2022 10-37-39.txt
- DataBase/Protocol II/Dominant hand/Male/RB - Teste 1 06-04-2022 20-33-03.txt
- DataBase/Protocol II/Dominant hand/Male/RBS - Teste 1 MD 13-07-2022 15-48-05.txt
- DataBase/Protocol II/Dominant hand/Male/RCC - Teste 1 MD 13-07-2022 11-45-01.txt
- DataBase/Protocol II/Dominant hand/Male/RL - Teste 1 04-07-2022 15-41-43.txt
- DataBase/Protocol II/Dominant hand/Male/TS - Teste 1 28-06-2022 22-40-06.txt
- DataBase/Protocol II/Dominant hand/Male/WAS - Teste 1 MD 13-07-2022 10-06-28.txt
- DataBase/Protocol II/Non-dominant hand/
- DataBase/Protocol II/Non-dominant hand/Female/
- DataBase/Protocol II/Non-dominant hand/Female/AB - Teste 1 06-07-2022 10-01-06.txt
- DataBase/Protocol II/Non-dominant hand/Female/AB - Teste 1 12-06-2022 19-38-14.txt
- DataBase/Protocol II/Non-dominant hand/Female/AM - Teste 1 06-07-2022 10-09-33.txt
- DataBase/Protocol II/Non-dominant hand/Female/AR - Teste 1 24-05-2022 20-52-52.txt
- DataBase/Protocol II/Non-dominant hand/Female/AS - Teste 1 06-07-2022 14-22-28.txt
- DataBase/Protocol II/Non-dominant hand/Female/ASL - Teste 1 MND 13-07-2022 11-38-11.txt
- DataBase/Protocol II/Non-dominant hand/Female/BA - Teste 1 06-07-2022 10-32-35.txt
- DataBase/Protocol II/Non-dominant hand/Female/BF - Teste 1 04-07-2022 16-36-47.txt
- DataBase/Protocol II/Non-dominant hand/Female/BR - Teste 1 09-04-2022 23-55-50.txt
- DataBase/Protocol II/Non-dominant hand/Female/BS - Teste 1 28-06-2022 22-33-07.txt
- DataBase/Protocol II/Non-dominant hand/Female/CA - Teste 1 06-04-2022 23-03-28.txt
- DataBase/Protocol II/Non-dominant hand/Female/CB - Teste 1 06-04-2022 19-37-56.txt
- DataBase/Protocol II/Non-dominant hand/Female/CC - Teste 1 13-06-2022 16-52-57.txt
- DataBase/Protocol II/Non-dominant hand/Female/DNM - Teste 1 06-07-2022 11-23-05.txt
- DataBase/Protocol II/Non-dominant hand/Female/DS - Teste 1 06-07-2022 11-05-56.txt
- DataBase/Protocol II/Non-dominant hand/Female/ER - Teste 1 13-06-2022 19-00-16.txt
- DataBase/Protocol II/Non-dominant hand/Female/ES - Teste 1 06-07-2022 11-16-52.txt
- DataBase/Protocol II/Non-dominant hand/Female/ET - Teste 1 15-06-2022 15-24-34.txt
- DataBase/Protocol II/Non-dominant hand/Female/FA - Teste 1 06-07-2022 13-35-20.txt
- DataBase/Protocol II/Non-dominant hand/Female/GR - Teste 1 06-07-2022 10-43-38.txt
- DataBase/Protocol II/Non-dominant hand/Female/JL - Teste 1 13-06-2022 17-04-55.txt
- DataBase/Protocol II/Non-dominant hand/Female/KC - Teste 1 13-04-2022 15-24-04.txt
- DataBase/Protocol II/Non-dominant hand/Female/KL - Teste 1 06-07-2022 13-52-48.txt
- DataBase/Protocol II/Non-dominant hand/Female/KL - Teste 1 06-07-2022 14-50-15.txt
- DataBase/Protocol II/Non-dominant hand/Female/LA - Teste 1 12-07-2022 16-04-53.txt
- DataBase/Protocol II/Non-dominant hand/Female/LB - Teste 1 20-03-2022 17-15-25.txt
- DataBase/Protocol II/Non-dominant hand/Female/LL - Teste 1 MND 13-07-2022 12-31-52.txt
- DataBase/Protocol II/Non-dominant hand/Female/MG - Teste 1 06-07-2022 10-55-34.txt
- DataBase/Protocol II/Non-dominant hand/Female/MHLC - Teste 1 13-06-2022 17-43-19.txt
- DataBase/Protocol II/Non-dominant hand/Female/MNAV - Teste 1 06-07-2022 11-55-10.txt
- DataBase/Protocol II/Non-dominant hand/Female/OLC - Teste 1 13-06-2022 18-40-15.txt
- DataBase/Protocol II/Non-dominant hand/Female/PS - Teste 1 13-04-2022 15-13-03.txt
- DataBase/Protocol II/Non-dominant hand/Female/PS - Teste 1 30-06-2022 17-15-53.txt
- DataBase/Protocol II/Non-dominant hand/Female/RR - Teste 1 09-03-2022 20-36-14.txt
- DataBase/Protocol II/Non-dominant hand/Female/SC - Teste 1 06-07-2022 13-16-59.txt
- DataBase/Protocol II/Non-dominant hand/Female/SR - Teste 1 09-03-2022 20-08-16.txt
- DataBase/Protocol II/Non-dominant hand/Female/SR - Teste 1 09-04-2022 23-17-54.txt
- DataBase/Protocol II/Non-dominant hand/Female/TC - Teste 1 06-04-2022 21-55-06.txt
- DataBase/Protocol II/Non-dominant hand/Female/TS - Teste 1 11-05-2022 00-51-09.txt
- DataBase/Protocol II/Non-dominant hand/Female/VS - Teste 1 06-07-2022 13-46-40.txt
- DataBase/Protocol II/Non-dominant hand/Male/
- DataBase/Protocol II/Non-dominant hand/Male/AC - Teste 1 13-04-2022 15-59-40.txt
- DataBase/Protocol II/Non-dominant hand/Male/AG - Teste 1 13-06-2022 18-16-10.txt
- DataBase/Protocol II/Non-dominant hand/Male/AJ - Teste 1 13-06-2022 17-32-47.txt
- DataBase/Protocol II/Non-dominant hand/Male/ALAB - Teste 1 MND 13-07-2022 15-28-50.txt
- DataBase/Protocol II/Non-dominant hand/Male/AP - Teste 1 06-07-2022 14-32-56.txt
- DataBase/Protocol II/Non-dominant hand/Male/AQ - Teste 1 08-05-2022 18-57-35.txt
[truncated: 201 more entries]
