# Supplementary material for: The role of sex and handedness in the performance of the smartphone-based Finger-Tapping Test
Source: PLOS Digit Health. 2023 Aug 16;2(8):e0000304. doi: 10.1371/journal.pdig.0000304 (PMC10431671; doi:10.1371/journal.pdig.0000304)
Supplement: S1 Data — (ZIP) [file pdig.0000304.s001.zip › DataBase/Protocol I/Dominant hand/Female/AR - Teste 6 24-05-2022 20-55-28.txt]

Dispositivo: samsung Galaxy S10+ SM-G975F
Orientação: Horizontal
Apoio: Na mesa
Mão testada: Mão direita
Mão dominante: Mão direita
Data de nascimento: 9/8/2002
Width: 1440.0
Height: 2730.0

TEMPO,X,Y,AREA
42,644,1473,1
181,652,1515,1
331,665,1523,1
474,659,1510,1
633,669,1555,1
774,679,1579,1
941,673,1568,1
1092,660,1515,1
1251,686,1541,1
1402,679,1476,1
1551,711,1488,1
1686,690,1534,1
1822,692,1572,1
1954,622,1564,1
2097,646,1571,1
2223,648,1632,1
2372,705,1555,1
2498,709,1537,1
2641,677,1522,1
2801,713,1514,1
2952,671,1538,1
3092,677,1537,1
3243,702,1557,1
3393,687,1525,1
3543,680,1528,1
3704,702,1469,1
3854,701,1481,1
4004,657,1466,1
4162,686,1465,1
4330,717,1496,1
4499,736,1499,1
4664,702,1495,1
4815,678,1537,1
4974,664,1516,1
5125,665,1511,1
5277,685,1497,1
5443,659,1502,1
5602,669,1531,1
5760,672,1522,1
5937,742,1563,1
6095,740,1530,1
6262,732,1551,1
6422,700,1567,1
6588,684,1555,1
6747,662,1531,1
6907,666,1534,1
7074,658,1531,1
7232,622,1564,1
7408,666,1529,1
7593,707,1496,1
7752,716,1553,1
7927,736,1554,1
8094,727,1531,1
8254,685,1548,1
8420,697,1550,1
8596,689,1504,1
8747,689,1534,1
8881,558,1488,1
9006,532,1504,1
9131,643,1482,1
9250,710,1501,1
9365,693,1511,1
9482,669,1583,1
9591,718,1649,1
9726,726,1682,1
9875,672,1674,1
10035,590,1578,1
10194,633,1494,1
10337,609,1490,1
10494,678,1432,1
10654,728,1482,1
10829,726,1482,1
10981,646,1432,1
11156,695,1490,1
11306,639,1548,1
11474,703,1548,1
11624,673,1436,1
11775,635,1422,1
11927,660,1427,1
12085,727,1496,1
12234,652,1507,1
12386,597,1424,1
12544,656,1479,1
12713,669,1511,1
12867,634,1488,1
13029,639,1530,1
13203,648,1535,1
13373,679,1596,1
13547,701,1649,1
13724,679,1581,1
13900,697,1568,1
14082,669,1513,1
14267,734,1501,1
14434,697,1473,1
14602,705,1510,1
14779,657,1518,1
14945,628,1436,1
15113,653,1459,1
15280,685,1558,1
15447,624,1522,1
15631,578,1511,1
15798,654,1499,1
15983,748,1560,1
16159,730,1557,1
16334,683,1612,1
16510,688,1529,1
16677,657,1472,1
16838,646,1459,1
16995,708,1502,1
17162,718,1526,1
17312,677,1525,1
17479,685,1517,1
17647,697,1462,1
17822,696,1419,1
17990,666,1393,1
18174,721,1490,1
18341,719,1496,1
18509,700,1527,1
18684,688,1505,1
18869,660,1569,1
19028,590,1550,1
19187,609,1511,1
19387,660,1468,1
19580,719,1467,1
19779,729,1509,1
19955,690,1488,1
20122,733,1456,1
20298,719,1557,1
20482,753,1592,1
20658,648,1556,1
20845,685,1395,1
21010,715,1493,1
21178,735,1566,1
21327,680,1517,1
21496,685,1559,1
21646,693,1554,1
21822,715,1525,1
21972,696,1552,1
22140,696,1559,1
22306,651,1502,1
22457,654,1501,1
22599,692,1557,1
22733,697,1583,1
22877,684,1536,1
23026,669,1482,1
23160,664,1489,1
23294,686,1491,1
23419,715,1512,1
23562,711,1527,1
23704,726,1481,1
23845,740,1502,1
23987,723,1563,1
24138,704,1508,1
24272,691,1502,1
24414,708,1435,1
24566,673,1473,1
24717,708,1522,1
24866,672,1500,1
25034,724,1511,1
25184,726,1527,1
25335,730,1527,1
25485,734,1548,1
25661,705,1483,1
25844,681,1410,1
26021,749,1526,1
26205,731,1472,1
26397,714,1425,1
26572,724,1490,1
26766,710,1496,1
26966,705,1450,1
27165,729,1461,1
27367,727,1491,1
27552,730,1498,1
27727,689,1459,1
27909,724,1449,1
28079,732,1471,1
28239,728,1499,1
28388,694,1466,1
28530,684,1491,1
28671,675,1453,1
28807,706,1426,1
28940,729,1441,1
29072,726,1473,1
29216,653,1503,1
29375,665,1540,1
29549,665,1488,1
29719,698,1566,1
29902,724,1575,1
