# Supplementary material for: The role of sex and handedness in the performance of the smartphone-based Finger-Tapping Test
Source: PLOS Digit Health. 2023 Aug 16;2(8):e0000304. doi: 10.1371/journal.pdig.0000304 (PMC10431671; doi:10.1371/journal.pdig.0000304)
Supplement: S1 Data — (ZIP) [file pdig.0000304.s001.zip › DataBase/Protocol I/Dominant hand/Female/BR - Teste 6 09-04-2022 23-48-06.txt]

Dispositivo: samsung Galaxy S10+ SM-G975F
Orientação: Vertical
Apoio: Na mesa
Mão testada: Mão direita
Mão dominante: Mão direita
Data de nascimento: 13/6/1996
Width: 1440.0
Height: 2730.0

TEMPO,X,Y,AREA
671,703,1534,1
828,716,1533,1
996,717,1549,1
1146,706,1560,1
1273,719,1569,1
1406,696,1571,1
1540,711,1571,1
1674,727,1557,1
1816,718,1556,1
1975,720,1554,1
2117,755,1549,1
2268,742,1539,1
2410,734,1499,1
2579,688,1502,1
2736,691,1502,1
2887,714,1514,1
3047,737,1533,1
3197,724,1540,1
3356,718,1528,1
3523,725,1522,1
3675,714,1523,1
3858,685,1548,1
4017,704,1554,1
4176,708,1563,1
4343,734,1539,1
4511,718,1519,1
4703,721,1506,1
4888,710,1514,1
5055,687,1539,1
5247,717,1548,1
5424,692,1538,1
5583,651,1551,1
5776,715,1565,1
5950,660,1567,1
6118,666,1548,1
6276,686,1554,1
6428,717,1571,1
6595,734,1563,1
6763,728,1558,1
6913,712,1568,1
7081,710,1577,1
7239,709,1583,1
7407,719,1571,1
7573,709,1538,1
7741,717,1531,1
7893,690,1562,1
8077,691,1551,1
8244,656,1548,1
8419,660,1548,1
8578,647,1571,1
8745,660,1568,1
8929,713,1548,1
9106,718,1535,1
9290,710,1521,1
9456,699,1531,1
9641,696,1502,1
9816,672,1547,1
9991,705,1547,1
10167,746,1534,1
10333,729,1547,1
10502,760,1552,1
10687,752,1540,1
10861,751,1541,1
11021,734,1522,1
11206,743,1511,1
11381,721,1509,1
11581,739,1545,1
11774,729,1544,1
11951,721,1525,1
12125,722,1541,1
12292,717,1563,1
12469,717,1551,1
12661,717,1511,1
12836,715,1545,1
13003,741,1540,1
13180,748,1559,1
13363,722,1561,1
13539,747,1568,1
13732,721,1540,1
13917,792,1530,1
14109,755,1540,1
14285,726,1545,1
14450,701,1547,1
14635,689,1539,1
14827,718,1514,1
15003,655,1542,1
15204,702,1495,1
15363,708,1525,1
15531,672,1525,1
15707,706,1542,1
15882,726,1528,1
16026,717,1543,1
16192,702,1509,1
16351,707,1530,1
16527,723,1514,1
16685,724,1517,1
16868,720,1537,1
17055,757,1548,1
17229,748,1535,1
17415,743,1521,1
17599,736,1537,1
17791,769,1549,1
17966,730,1517,1
18141,732,1532,1
18325,786,1517,1
18502,810,1557,1
18694,739,1544,1
18870,744,1537,1
19071,730,1531,1
19262,775,1506,1
19447,789,1541,1
19656,776,1532,1
19848,743,1564,1
20042,759,1537,1
20209,750,1557,1
20394,730,1531,1
20594,727,1504,1
20794,763,1519,1
20988,715,1525,1
21154,712,1530,1
21330,709,1518,1
21506,706,1536,1
21680,725,1525,1
21858,732,1548,1
22041,750,1538,1
22234,689,1545,1
22426,702,1534,1
22619,653,1556,1
22802,684,1545,1
22978,714,1533,1
23154,689,1555,1
23338,702,1537,1
23522,725,1530,1
23698,743,1537,1
23890,786,1525,1
24067,776,1520,1
24242,736,1534,1
24418,743,1510,1
24594,731,1514,1
24777,756,1532,1
24979,766,1517,1
25163,755,1525,1
25338,744,1547,1
25488,743,1552,1
25656,752,1565,1
25831,735,1538,1
25999,763,1533,1
26159,782,1534,1
26333,713,1532,1
26484,715,1545,1
26651,747,1473,1
26811,770,1471,1
26986,752,1491,1
27170,773,1505,1
27354,782,1520,1
27546,717,1537,1
27738,729,1540,1
27915,751,1540,1
28118,737,1542,1
28317,717,1539,1
28510,718,1531,1
28710,722,1554,1
28917,717,1531,1
29111,703,1568,1
29304,722,1543,1
29489,718,1540,1
29673,729,1540,1
29848,711,1540,1
