# Supplementary material for: The role of sex and handedness in the performance of the smartphone-based Finger-Tapping Test
Source: PLOS Digit Health. 2023 Aug 16;2(8):e0000304. doi: 10.1371/journal.pdig.0000304 (PMC10431671; doi:10.1371/journal.pdig.0000304)
Supplement: S1 Data — (ZIP) [file pdig.0000304.s001.zip › DataBase/Protocol I/Dominant hand/Female/BS - Teste 6 28-06-2022 22-35-46.txt]

Dispositivo: samsung Galaxy S10+ SM-G975F
Orientação: Vertical
Apoio: Na mesa
Mão testada: Mão direita
Mão dominante: Mão direita
Data de nascimento: 16/11/1993
Width: 1440.0
Height: 2730.0

TEMPO,X,Y,AREA
343,667,1553,1
490,756,1515,1
633,754,1550,1
766,833,1511,1
917,756,1571,1
1059,742,1540,1
1202,747,1554,1
1343,752,1557,1
1477,762,1525,1
1629,742,1574,1
1779,691,1591,1
1921,723,1541,1
2071,749,1567,1
2215,713,1602,1
2365,760,1598,1
2516,802,1589,1
2666,723,1606,1
2816,665,1605,1
2967,703,1601,1
3118,714,1583,1
3260,712,1566,1
3410,690,1549,1
3561,691,1552,1
3712,697,1482,1
3870,716,1535,1
4021,740,1494,1
4180,652,1525,1
4339,716,1526,1
4507,807,1514,1
4666,798,1539,1
4833,789,1548,1
4991,753,1566,1
5150,688,1570,1
5318,853,1568,1
5476,753,1536,1
5654,733,1533,1
5812,713,1589,1
5979,672,1532,1
6147,713,1546,1
6306,747,1487,1
6455,705,1505,1
6624,802,1487,1
6791,698,1513,1
6958,695,1550,1
7110,767,1545,1
7276,743,1520,1
7427,768,1563,1
7594,780,1534,1
7777,748,1501,1
7945,773,1562,1
8104,727,1562,1
8263,719,1509,1
8422,709,1570,1
8580,782,1580,1
8733,715,1548,1
8883,703,1537,1
9031,755,1467,1
9193,723,1516,1
9360,758,1544,1
9527,712,1562,1
9676,729,1610,1
9835,734,1514,1
10004,731,1542,1
10162,698,1568,1
10321,701,1564,1
10480,713,1480,1
10648,725,1488,1
10817,734,1508,1
10983,725,1492,1
11149,698,1516,1
11333,686,1576,1
11502,805,1615,1
11661,735,1565,1
11837,684,1560,1
12003,722,1518,1
12161,730,1534,1
12329,735,1505,1
12503,639,1512,1
12672,652,1592,1
12831,781,1543,1
12999,820,1522,1
13156,727,1540,1
13324,772,1480,1
13509,756,1545,1
13677,715,1568,1
13852,721,1568,1
14026,802,1520,1
14204,740,1529,1
14380,710,1561,1
14564,792,1534,1
14738,676,1610,1
14906,730,1562,1
15082,757,1478,1
15250,738,1523,1
15417,706,1520,1
15592,714,1557,1
15759,738,1613,1
15927,725,1564,1
16078,672,1522,1
16227,648,1508,1
16396,710,1509,1
16562,740,1502,1
16729,719,1491,1
16897,752,1527,1
17055,815,1551,1
17214,761,1516,1
17366,730,1513,1
17533,773,1528,1
17692,795,1528,1
17851,735,1526,1
18002,728,1541,1
18160,785,1540,1
18320,737,1531,1
18471,737,1541,1
18638,724,1525,1
18814,802,1514,1
18971,735,1527,1
19139,739,1526,1
19315,747,1538,1
19491,730,1548,1
19658,730,1545,1
19825,718,1552,1
19984,742,1531,1
20167,814,1524,1
20344,701,1521,1
20511,680,1508,1
20688,686,1508,1
20863,683,1530,1
21031,687,1574,1
21197,711,1580,1
21366,710,1580,1
21541,698,1544,1
21708,686,1560,1
21875,702,1526,1
22068,606,1555,1
22235,704,1553,1
22394,772,1550,1
22562,764,1510,1
22721,669,1540,1
22896,796,1535,1
23062,677,1548,1
23229,693,1551,1
23397,681,1563,1
23555,723,1554,1
23732,736,1531,1
23900,716,1531,1
24075,685,1574,1
24261,808,1528,1
24426,729,1486,1
24610,755,1514,1
24769,762,1574,1
24942,733,1584,1
25113,683,1586,1
25280,706,1567,1
25447,795,1580,1
25614,823,1520,1
25774,778,1497,1
25941,795,1545,1
26116,717,1557,1
26301,784,1533,1
26467,759,1578,1
26644,833,1533,1
26834,761,1578,1
27012,734,1580,1
27188,801,1574,1
27354,722,1563,1
27522,766,1548,1
27698,733,1537,1
27873,704,1553,1
28040,685,1553,1
28192,763,1505,1
28358,801,1461,1
28535,668,1485,1
28709,720,1522,1
28902,760,1529,1
29077,639,1556,1
29253,689,1538,1
29444,720,1580,1
29628,683,1553,1
29797,699,1539,1
29974,826,1493,1
