# Supplementary material for: The role of sex and handedness in the performance of the smartphone-based Finger-Tapping Test
Source: PLOS Digit Health. 2023 Aug 16;2(8):e0000304. doi: 10.1371/journal.pdig.0000304 (PMC10431671; doi:10.1371/journal.pdig.0000304)
Supplement: S1 Data — (ZIP) [file pdig.0000304.s001.zip › DataBase/Protocol I/Dominant hand/Female/DNM - Teste 6 06-07-2022 11-28-53.txt]

Dispositivo: samsung Galaxy S10+ SM-G975F
Orientação: Vertical
Apoio: Na mesa
Mão testada: Mão esquerda
Mão dominante: Mão esquerda
Data de nascimento: 25/7/1990
Width: 1440.0
Height: 2730.0

TEMPO,X,Y,AREA
519,693,1567,1
669,665,1522,1
795,706,1543,1
945,724,1597,1
1088,760,1604,1
1246,713,1578,1
1406,637,1560,1
1565,663,1564,1
1732,737,1528,1
1891,706,1571,1
2059,699,1476,1
2242,699,1540,1
2384,755,1540,1
2543,712,1476,1
2710,736,1553,1
2928,736,1567,1
3103,637,1593,1
3263,692,1505,1
3430,743,1513,1
3615,763,1450,1
3782,718,1552,1
3941,795,1548,1
4092,758,1586,1
4249,721,1487,1
4400,722,1567,1
4551,732,1591,1
4718,758,1545,1
4886,674,1561,1
5061,673,1536,1
5237,688,1584,1
5405,709,1527,1
5580,752,1555,1
5773,688,1582,1
5940,664,1638,1
6133,673,1530,1
6291,726,1563,1
6467,645,1626,1
6634,655,1543,1
6793,663,1525,1
6961,703,1538,1
7111,731,1581,1
7278,777,1537,1
7454,701,1508,1
7613,725,1548,1
7796,689,1491,1
7973,746,1545,1
8148,715,1521,1
8325,684,1554,1
8524,681,1503,1
8715,696,1506,1
8886,710,1588,1
9068,705,1572,1
9243,702,1580,1
9437,733,1544,1
9620,737,1410,1
9821,759,1548,1
10004,761,1533,1
10172,722,1532,1
10347,707,1563,1
10533,755,1574,1
10717,781,1554,1
10891,721,1574,1
11076,686,1584,1
11269,733,1543,1
11444,699,1567,1
11627,744,1531,1
11820,666,1489,1
11997,718,1586,1
12189,737,1539,1
12356,715,1651,1
12541,678,1528,1
12691,750,1505,1
12857,708,1535,1
13025,717,1568,1
13192,720,1584,1
13359,748,1566,1
13535,691,1583,1
13693,625,1620,1
13862,716,1577,1
14013,768,1589,1
14164,736,1614,1
14322,751,1574,1
14481,792,1571,1
14648,695,1528,1
14798,702,1507,1
14974,720,1559,1
15124,777,1539,1
15301,722,1600,1
15467,709,1551,1
15626,767,1564,1
15795,737,1537,1
15951,707,1580,1
16111,676,1583,1
16278,693,1584,1
16472,785,1534,1
16673,738,1505,1
16822,733,1617,1
16999,752,1600,1
17165,770,1534,1
17333,697,1539,1
17517,767,1509,1
17692,710,1549,1
17867,780,1529,1
18028,697,1561,1
18193,743,1535,1
18371,728,1557,1
18546,738,1531,1
18722,698,1549,1
18897,735,1531,1
19074,731,1543,1
19241,760,1522,1
19409,738,1561,1
19583,768,1539,1
19760,735,1532,1
19927,736,1577,1
20093,680,1528,1
20277,670,1600,1
20438,735,1528,1
20594,802,1543,1
20762,742,1548,1
20905,776,1552,1
21106,735,1591,1
21281,690,1604,1
21424,719,1649,1
21591,703,1629,1
21784,808,1522,1
21968,721,1502,1
22142,740,1539,1
22326,702,1563,1
22520,750,1509,1
22712,735,1522,1
22913,739,1502,1
23096,759,1494,1
23280,757,1534,1
23440,728,1629,1
23616,736,1548,1
23783,720,1620,1
23967,671,1603,1
24160,680,1546,1
24359,755,1549,1
24561,734,1534,1
24752,709,1602,1
24944,739,1583,1
25145,773,1606,1
25338,715,1579,1
25556,655,1543,1
25741,775,1528,1
25934,795,1590,1
26116,769,1585,1
26309,718,1540,1
26492,692,1502,1
26652,735,1563,1
26818,720,1543,1
26969,728,1583,1
27153,724,1549,1
27330,734,1427,1
27724,821,1520,1
27899,770,1573,1
28065,725,1557,1
28225,729,1577,1
28400,693,1486,1
28576,657,1477,1
28768,729,1536,1
28936,714,1539,1
29145,731,1603,1
29321,735,1554,1
29531,774,1594,1
29705,688,1574,1
29897,755,1630,1
