# Supplementary material for: The role of sex and handedness in the performance of the smartphone-based Finger-Tapping Test
Source: PLOS Digit Health. 2023 Aug 16;2(8):e0000304. doi: 10.1371/journal.pdig.0000304 (PMC10431671; doi:10.1371/journal.pdig.0000304)
Supplement: S1 Data — (ZIP) [file pdig.0000304.s001.zip › DataBase/Protocol I/Dominant hand/Female/DS - Teste 6 06-07-2022 11-01-38.txt]

Dispositivo: samsung Galaxy S10+ SM-G975F
Orientação: Vertical
Apoio: Na mesa
Mão testada: Mão direita
Mão dominante: Mão direita
Data de nascimento: 3/3/1985
Width: 1440.0
Height: 2730.0

TEMPO,X,Y,AREA
680,734,1554,1
856,735,1548,1
988,727,1555,1
1155,715,1577,1
1307,824,1556,1
1457,758,1551,1
1617,752,1551,1
1759,786,1487,1
1909,723,1460,1
2061,748,1476,1
2204,736,1520,1
2362,709,1554,1
2503,738,1523,1
2646,720,1513,1
2797,702,1494,1
2939,720,1497,1
3072,743,1481,1
3198,754,1488,1
3349,746,1496,1
3499,691,1534,1
3666,700,1512,1
3827,755,1482,1
3969,751,1508,1
4110,741,1525,1
4269,744,1528,1
4412,774,1529,1
4570,745,1551,1
4730,738,1534,1
4880,746,1515,1
5040,761,1495,1
5208,730,1544,1
5365,704,1567,1
5516,736,1529,1
5667,724,1531,1
5827,764,1538,1
5976,743,1562,1
6135,772,1538,1
6303,718,1556,1
6454,728,1548,1
6629,727,1552,1
6779,722,1548,1
6939,684,1535,1
7106,756,1526,1
7267,746,1567,1
7416,737,1557,1
7575,770,1528,1
7726,771,1519,1
7885,747,1545,1
8051,765,1546,1
8203,767,1566,1
8361,775,1531,1
8510,769,1537,1
8673,774,1532,1
8840,754,1550,1
8988,786,1528,1
9147,762,1526,1
9299,743,1528,1
9474,734,1542,1
9633,737,1522,1
9784,759,1522,1
9942,781,1529,1
10119,718,1543,1
10277,770,1515,1
10437,737,1525,1
10603,708,1522,1
10779,776,1520,1
10931,753,1539,1
11105,735,1514,1
11258,717,1507,1
11415,724,1506,1
11584,718,1557,1
11749,720,1525,1
11917,723,1508,1
12077,733,1533,1
12234,751,1548,1
12403,778,1535,1
12552,727,1549,1
12721,761,1533,1
12871,760,1540,1
13038,756,1544,1
13197,782,1530,1
13375,693,1583,1
13541,724,1556,1
13700,724,1573,1
13877,771,1553,1
14035,778,1537,1
14210,730,1540,1
14378,785,1520,1
14545,766,1542,1
14712,696,1575,1
14880,721,1532,1
15049,748,1534,1
15205,746,1558,1
15382,713,1561,1
15550,762,1551,1
15725,743,1525,1
15892,813,1554,1
16076,743,1599,1
16244,775,1567,1
16420,757,1545,1
16604,781,1558,1
16780,781,1560,1
16963,790,1550,1
17139,745,1610,1
17322,762,1591,1
17492,753,1535,1
17658,740,1496,1
17826,698,1506,1
17976,711,1524,1
18126,737,1580,1
18301,717,1569,1
18477,715,1530,1
18651,783,1537,1
18831,727,1557,1
18998,709,1552,1
19172,726,1550,1
19348,768,1548,1
19506,779,1568,1
19666,777,1528,1
19825,712,1563,1
19992,756,1545,1
20151,705,1550,1
20318,695,1571,1
20494,753,1540,1
20669,714,1569,1
20829,777,1551,1
20998,776,1558,1
21165,756,1581,1
21348,800,1545,1
21515,726,1565,1
21683,678,1552,1
21857,701,1530,1
22024,708,1517,1
22218,720,1556,1
22403,704,1545,1
22586,708,1548,1
22770,728,1545,1
22945,788,1528,1
23148,806,1520,1
23334,738,1562,1
23523,767,1537,1
23716,742,1545,1
23908,769,1555,1
24117,751,1573,1
24317,763,1591,1
24560,800,1534,1
24745,720,1560,1
24915,695,1595,1
25079,692,1583,1
25255,711,1550,1
25438,762,1545,1
25615,748,1563,1
25791,734,1563,1
25975,746,1517,1
26150,734,1550,1
26343,724,1560,1
26527,717,1571,1
26702,728,1574,1
26880,753,1550,1
27038,797,1562,1
27197,773,1572,1
27381,716,1575,1
27540,734,1546,1
27715,731,1556,1
27882,749,1550,1
28059,710,1552,1
28251,799,1533,1
28444,732,1575,1
28627,715,1572,1
28803,699,1592,1
28979,751,1571,1
29146,760,1551,1
29322,711,1551,1
29498,694,1536,1
29681,750,1533,1
29858,742,1571,1
