# Supplementary material for: The role of sex and handedness in the performance of the smartphone-based Finger-Tapping Test
Source: PLOS Digit Health. 2023 Aug 16;2(8):e0000304. doi: 10.1371/journal.pdig.0000304 (PMC10431671; doi:10.1371/journal.pdig.0000304)
Supplement: S1 Data — (ZIP) [file pdig.0000304.s001.zip › DataBase/Protocol I/Dominant hand/Female/GR - Teste 6 06-07-2022 10-39-38.txt]

Dispositivo: samsung Galaxy S10+ SM-G975F
Orientação: Vertical
Apoio: Na mesa
Mão testada: Mão direita
Mão dominante: Mão direita
Data de nascimento: 11/2/2000
Width: 1440.0
Height: 2730.0

TEMPO,X,Y,AREA
416,797,1491,1
550,778,1485,1
710,760,1500,1
860,736,1486,1
1003,709,1473,1
1144,694,1483,1
1320,723,1467,1
1470,731,1482,1
1623,708,1482,1
1755,700,1470,1
1966,708,1477,1
2098,704,1485,1
2242,705,1498,1
2434,703,1474,1
2592,720,1494,1
2759,730,1508,1
2885,725,1512,1
3094,736,1511,1
3261,728,1517,1
3411,730,1525,1
3581,722,1535,1
3747,710,1519,1
3898,703,1524,1
4048,747,1498,1
4182,765,1474,1
4291,761,1486,1
4425,779,1493,1
4559,758,1502,1
4718,745,1522,1
4893,759,1499,1
5061,719,1514,1
5229,754,1488,1
5406,755,1524,1
5570,732,1520,1
5730,722,1537,1
5898,735,1510,1
6056,705,1511,1
6217,726,1505,1
6383,715,1528,1
6534,709,1505,1
6743,718,1491,1
6912,731,1508,1
7079,707,1531,1
7236,700,1537,1
7422,717,1516,1
7606,674,1528,1
7790,695,1516,1
7957,715,1507,1
8126,700,1514,1
8293,711,1531,1
8467,728,1504,1
8652,713,1527,1
8836,740,1528,1
9003,734,1520,1
9154,736,1517,1
9313,742,1525,1
9473,773,1519,1
9657,760,1520,1
9814,735,1521,1
9999,751,1522,1
10183,717,1542,1
10367,728,1537,1
10544,716,1517,1
10727,721,1530,1
10896,726,1524,1
11071,730,1528,1
11213,729,1506,1
11353,777,1476,1
11521,765,1511,1
11707,721,1512,1
11874,697,1497,1
12024,718,1508,1
12166,754,1482,1
12325,725,1483,1
12485,739,1468,1
12676,682,1522,1
12863,706,1538,1
13037,713,1517,1
13162,710,1505,1
13346,724,1491,1
13546,744,1474,1
13714,715,1519,1
13882,724,1512,1
14024,714,1515,1
14166,715,1511,1
14351,714,1486,1
14535,766,1511,1
14702,768,1512,1
14869,756,1524,1
15003,761,1526,1
15137,741,1525,1
15305,754,1537,1
15490,785,1514,1
15690,760,1526,1
15847,735,1525,1
16007,738,1517,1
16141,748,1520,1
16325,736,1514,1
16475,725,1516,1
16610,727,1500,1
16794,712,1512,1
16970,692,1519,1
17121,717,1493,1
17296,733,1525,1
17490,725,1502,1
17673,702,1505,1
17846,728,1521,1
18050,732,1514,1
18216,740,1536,1
18418,735,1552,1
18601,700,1555,1
18760,716,1533,1
18935,723,1522,1
19137,737,1502,1
19313,722,1512,1
19505,697,1499,1
19722,692,1493,1
19890,720,1493,1
20050,747,1494,1
20226,745,1506,1
20410,761,1516,1
20593,753,1511,1
20760,723,1517,1
20927,700,1520,1
21087,730,1503,1
21246,695,1465,1
21371,695,1459,1
21555,682,1451,1
21698,724,1453,1
21899,731,1473,1
22074,696,1490,1
22251,706,1537,1
22425,760,1524,1
22568,765,1488,1
22726,735,1521,1
22903,733,1523,1
23096,708,1514,1
23314,688,1500,1
23505,733,1515,1
23683,745,1514,1
23848,717,1553,1
24048,716,1491,1
24268,667,1500,1
24418,711,1496,1
24568,738,1519,1
24702,734,1517,1
24861,732,1525,1
25039,708,1532,1
25230,739,1511,1
25447,714,1517,1
25622,699,1537,1
25765,742,1517,1
25949,715,1531,1
26100,730,1525,1
26251,742,1543,1
26434,744,1540,1
26619,753,1524,1
26827,734,1542,1
27036,696,1545,1
27240,709,1534,1
27431,712,1532,1
27599,704,1558,1
27756,739,1547,1
27907,729,1535,1
28067,724,1525,1
28251,723,1533,1
28451,711,1535,1
28611,753,1531,1
28820,708,1518,1
28987,748,1499,1
29137,816,1507,1
29321,766,1530,1
29589,744,1521,1
29756,720,1520,1
29964,659,1540,1
