# Supplementary material for: The role of sex and handedness in the performance of the smartphone-based Finger-Tapping Test
Source: PLOS Digit Health. 2023 Aug 16;2(8):e0000304. doi: 10.1371/journal.pdig.0000304 (PMC10431671; doi:10.1371/journal.pdig.0000304)
Supplement: S1 Data — (ZIP) [file pdig.0000304.s001.zip › DataBase/Protocol I/Dominant hand/Female/MG - Teste 6 06-07-2022 10-56-51.txt]

Dispositivo: samsung Galaxy S10+ SM-G975F
Orientação: Vertical
Apoio: Na mesa
Mão testada: Mão direita
Mão dominante: Mão direita
Data de nascimento: 9/10/1979
Width: 1440.0
Height: 2730.0

TEMPO,X,Y,AREA
593,759,1538,1
778,788,1525,1
953,755,1587,1
1130,701,1553,1
1312,718,1545,1
1489,720,1534,1
1663,715,1542,1
1857,732,1521,1
2024,724,1550,1
2191,723,1548,1
2358,740,1545,1
2518,739,1545,1
2684,752,1542,1
2869,723,1525,1
3036,712,1544,1
3195,735,1540,1
3371,743,1521,1
3538,761,1526,1
3717,768,1551,1
3883,754,1549,1
4050,753,1549,1
4224,759,1551,1
4409,749,1551,1
4600,736,1530,1
4762,716,1573,1
4952,712,1594,1
5145,738,1553,1
5313,724,1566,1
5480,748,1580,1
5656,751,1569,1
5831,752,1549,1
5999,794,1540,1
6166,780,1556,1
6350,767,1538,1
6526,759,1517,1
6694,752,1542,1
6860,751,1566,1
7036,764,1540,1
7205,756,1526,1
7371,742,1519,1
7529,730,1532,1
7697,747,1522,1
7873,729,1520,1
8032,729,1534,1
8191,739,1543,1
8358,756,1526,1
8527,760,1526,1
8677,759,1563,1
8843,776,1537,1
9021,750,1528,1
9177,725,1545,1
9355,746,1538,1
9531,770,1531,1
9705,759,1512,1
9873,731,1529,1
10041,732,1538,1
10207,732,1551,1
10382,764,1530,1
10550,769,1538,1
10719,783,1547,1
10884,759,1559,1
11062,746,1548,1
11237,746,1556,1
11405,763,1557,1
11589,773,1530,1
11747,777,1531,1
11922,754,1532,1
12090,738,1548,1
12266,734,1539,1
12450,742,1525,1
12609,731,1525,1
12785,715,1532,1
12944,718,1541,1
13128,722,1513,1
13296,731,1525,1
13462,728,1534,1
13630,746,1542,1
13797,773,1535,1
13939,787,1559,1
14115,779,1540,1
14266,756,1554,1
14425,757,1554,1
14585,745,1537,1
14761,727,1533,1
14919,724,1541,1
15095,717,1539,1
15244,755,1538,1
15430,765,1518,1
15605,750,1520,1
15765,711,1527,1
15940,739,1523,1
16115,748,1542,1
16283,739,1534,1
16441,735,1533,1
16618,775,1543,1
16786,765,1554,1
16952,794,1540,1
17129,768,1537,1
17313,767,1523,1
17487,751,1529,1
17664,742,1520,1
17839,745,1514,1
18007,754,1520,1
18176,743,1525,1
18342,747,1540,1
18509,788,1525,1
18676,746,1557,1
18835,759,1540,1
19011,772,1536,1
19172,770,1557,1
19346,752,1557,1
19529,751,1528,1
19697,747,1537,1
19874,747,1547,1
20042,761,1542,1
20208,743,1548,1
20375,710,1548,1
20551,736,1526,1
20727,726,1542,1
20886,762,1551,1
21070,781,1541,1
21253,746,1528,1
21421,763,1535,1
21589,750,1543,1
21765,744,1548,1
21949,764,1537,1
22124,727,1528,1
22291,735,1529,1
22460,757,1546,1
22636,750,1543,1
22794,746,1557,1
22969,714,1535,1
23147,756,1520,1
23329,752,1516,1
23487,754,1527,1
23647,753,1554,1
23814,759,1540,1
23973,778,1541,1
24131,773,1543,1
24293,758,1528,1
24459,733,1522,1
24627,743,1530,1
24792,765,1533,1
24978,734,1539,1
25145,742,1536,1
25338,734,1523,1
25506,730,1533,1
25681,787,1521,1
25857,767,1538,1
26024,757,1538,1
26183,750,1554,1
26351,741,1571,1
26534,738,1550,1
26702,750,1548,1
26878,763,1554,1
27038,782,1543,1
27212,773,1527,1
27380,734,1548,1
27565,745,1537,1
27738,747,1530,1
27914,747,1531,1
28099,732,1546,1
28275,766,1551,1
28453,757,1549,1
28619,742,1552,1
28803,773,1525,1
28979,746,1543,1
29154,750,1545,1
29329,740,1567,1
29496,722,1560,1
29673,741,1535,1
29857,744,1528,1
