# Supplementary material for: The role of sex and handedness in the performance of the smartphone-based Finger-Tapping Test
Source: PLOS Digit Health. 2023 Aug 16;2(8):e0000304. doi: 10.1371/journal.pdig.0000304 (PMC10431671; doi:10.1371/journal.pdig.0000304)
Supplement: S1 Data — (ZIP) [file pdig.0000304.s001.zip › DataBase/Protocol I/Dominant hand/Female/MNAV - Teste 6 06-07-2022 11-59-22.txt]

Dispositivo: samsung Galaxy S10+ SM-G975F
Orientação: Vertical
Apoio: Na mesa
Mão testada: Mão direita
Mão dominante: Mão direita
Data de nascimento: 24/12/1979
Width: 1440.0
Height: 2730.0

TEMPO,X,Y,AREA
1314,749,1498,1
1496,815,1540,1
1663,788,1532,1
1855,789,1558,1
2041,793,1547,1
2224,869,1545,1
2391,805,1548,1
2568,779,1514,1
2735,766,1525,1
2902,806,1530,1
3069,780,1513,1
3237,809,1487,1
3404,777,1514,1
3564,729,1519,1
3722,699,1537,1
3882,708,1522,1
4040,698,1513,1
4199,762,1536,1
4366,781,1522,1
4516,753,1551,1
4676,781,1528,1
4834,718,1539,1
4985,748,1566,1
5152,752,1552,1
5320,739,1555,1
5479,756,1571,1
5637,765,1583,1
5805,748,1553,1
5973,707,1560,1
6130,733,1528,1
6290,741,1541,1
6457,749,1526,1
6617,735,1521,1
6775,765,1555,1
6942,700,1524,1
7109,712,1567,1
7269,685,1558,1
7437,680,1534,1
7595,723,1549,1
7772,676,1528,1
7930,704,1515,1
8097,730,1490,1
8256,717,1485,1
8423,745,1512,1
8574,772,1519,1
8749,727,1506,1
8916,705,1507,1
9093,798,1524,1
9252,812,1525,1
9420,740,1492,1
9569,726,1511,1
9746,794,1500,1
9905,784,1528,1
10072,738,1485,1
10238,748,1490,1
10406,725,1473,1
10574,725,1478,1
10733,751,1508,1
10900,725,1458,1
11067,768,1458,1
11235,776,1459,1
11408,746,1528,1
11569,722,1499,1
11728,753,1540,1
11895,734,1494,1
12070,776,1532,1
12229,750,1547,1
12396,767,1517,1
12564,748,1525,1
12740,812,1531,1
12916,759,1496,1
13083,751,1501,1
13251,796,1471,1
13409,738,1491,1
13568,779,1511,1
13745,742,1468,1
13902,748,1520,1
14077,774,1496,1
14245,762,1508,1
14421,725,1497,1
14589,722,1523,1
14748,758,1498,1
14940,791,1496,1
15116,739,1506,1
15283,706,1549,1
15459,671,1505,1
15626,663,1440,1
15802,711,1439,1
15953,755,1460,1
16136,751,1474,1
16295,753,1456,1
16462,813,1481,1
16638,793,1436,1
16813,792,1445,1
16981,730,1465,1
17156,725,1483,1
17315,729,1508,1
17482,769,1551,1
17667,770,1476,1
17843,776,1472,1
18018,769,1473,1
18195,694,1488,1
18369,688,1480,1
18529,733,1494,1
18713,805,1463,1
18888,741,1448,1
19072,729,1485,1
19239,720,1487,1
19408,748,1489,1
19573,782,1493,1
19725,823,1471,1
19901,758,1476,1
20085,767,1465,1
20269,717,1525,1
20428,751,1548,1
20602,728,1482,1
20769,740,1475,1
20938,722,1461,1
21121,758,1453,1
21280,733,1482,1
21457,753,1512,1
21614,737,1491,1
21799,742,1445,1
21992,805,1477,1
22159,703,1476,1
22310,757,1463,1
22461,868,1478,1
22653,759,1494,1
22845,748,1486,1
23012,729,1525,1
23199,728,1518,1
23381,723,1493,1
23548,799,1497,1
23733,770,1469,1
23917,742,1476,1
24075,740,1518,1
24242,756,1501,1
24419,747,1473,1
24610,769,1437,1
24795,681,1494,1
24954,740,1465,1
25112,786,1427,1
25288,821,1442,1
25473,765,1487,1
25655,707,1436,1
25816,730,1461,1
25982,718,1441,1
26158,732,1434,1
26342,790,1469,1
26518,760,1479,1
26701,733,1485,1
26861,706,1492,1
27004,755,1485,1
27197,764,1474,1
27380,691,1493,1
27557,705,1502,1
27738,725,1490,1
27914,758,1485,1
28081,761,1506,1
28274,768,1462,1
28451,721,1470,1
28643,788,1452,1
28810,797,1491,1
29002,804,1498,1
29170,750,1525,1
29330,779,1540,1
29507,810,1526,1
29680,800,1510,1
29855,802,1546,1
