# Supplementary material for: The role of sex and handedness in the performance of the smartphone-based Finger-Tapping Test
Source: PLOS Digit Health. 2023 Aug 16;2(8):e0000304. doi: 10.1371/journal.pdig.0000304 (PMC10431671; doi:10.1371/journal.pdig.0000304)
Supplement: S1 Data — (ZIP) [file pdig.0000304.s001.zip › DataBase/Protocol I/Dominant hand/Female/PS - Teste 6 30-06-2022 17-19-36.txt]

Dispositivo: samsung Galaxy S10+ SM-G975F
Orientação: Vertical
Apoio: Na mesa
Mão testada: Mão direita
Mão dominante: Mão direita
Data de nascimento: 31/12/1986
Width: 1440.0
Height: 2730.0

TEMPO,X,Y,AREA
1123,665,1491,1
1313,704,1504,1
1481,651,1511,1
1632,615,1508,1
1781,648,1496,1
1942,728,1495,1
2084,711,1527,1
2234,755,1527,1
2384,752,1528,1
2527,715,1534,1
2676,724,1507,1
2820,686,1504,1
2970,696,1502,1
3121,684,1488,1
3273,692,1468,1
3421,699,1472,1
3565,737,1494,1
3723,685,1500,1
3898,708,1492,1
4074,725,1494,1
4250,755,1496,1
4418,728,1482,1
4593,668,1486,1
4752,663,1500,1
4910,685,1498,1
5071,723,1486,1
5229,684,1472,1
5389,678,1496,1
5546,717,1524,1
5714,721,1494,1
5873,737,1488,1
6031,713,1504,1
6192,686,1513,1
6350,679,1511,1
6526,683,1508,1
6710,739,1527,1
6885,757,1524,1
7053,703,1505,1
7211,727,1502,1
7380,741,1487,1
7546,684,1505,1
7722,739,1489,1
7889,742,1488,1
8064,723,1505,1
8224,740,1494,1
8400,722,1511,1
8584,778,1478,1
8760,808,1476,1
8936,773,1499,1
9120,722,1496,1
9303,733,1488,1
9479,744,1486,1
9646,715,1513,1
9813,760,1505,1
9980,733,1482,1
10157,678,1488,1
10331,704,1485,1
10508,713,1502,1
10674,764,1524,1
10842,750,1522,1
11009,713,1513,1
11186,712,1541,1
11359,728,1514,1
11528,732,1515,1
11695,729,1507,1
11861,734,1510,1
12030,733,1507,1
12206,697,1533,1
12382,714,1538,1
12557,703,1517,1
12725,708,1496,1
12899,687,1495,1
13075,691,1502,1
13243,717,1501,1
13427,747,1526,1
13602,754,1519,1
13770,753,1499,1
13945,695,1528,1
14130,742,1508,1
14305,705,1528,1
14481,696,1513,1
14640,732,1500,1
14799,737,1505,1
14975,675,1511,1
15142,666,1505,1
15309,710,1502,1
15493,672,1522,1
15661,729,1507,1
15836,712,1514,1
16005,702,1566,1
16180,721,1508,1
16354,723,1508,1
16531,710,1546,1
16706,739,1537,1
16873,746,1511,1
17056,705,1514,1
17234,704,1491,1
17408,676,1471,1
17586,686,1460,1
17769,669,1513,1
17944,682,1516,1
18120,692,1474,1
18304,657,1482,1
18480,655,1537,1
18664,699,1470,1
18840,695,1519,1
19015,650,1511,1
19191,666,1485,1
19358,698,1508,1
19533,675,1528,1
19693,715,1534,1
19869,714,1519,1
20052,715,1537,1
20220,740,1537,1
20395,693,1563,1
20554,707,1560,1
20739,701,1587,1
20914,644,1560,1
21064,657,1556,1
21240,670,1581,1
21408,661,1583,1
21609,590,1560,1
21792,595,1556,1
21969,611,1559,1
22161,659,1581,1
22344,612,1540,1
22520,665,1566,1
22704,727,1544,1
22888,722,1498,1
23064,694,1517,1
23231,715,1518,1
23417,723,1521,1
23599,724,1502,1
23758,759,1533,1
23949,708,1520,1
24136,757,1508,1
24318,792,1474,1
24494,741,1483,1
24687,710,1532,1
24870,723,1538,1
25046,724,1511,1
25232,657,1517,1
25414,696,1533,1
25598,704,1537,1
25775,698,1536,1
25958,712,1528,1
26134,721,1502,1
26318,719,1498,1
26485,703,1530,1
26660,708,1526,1
26845,728,1504,1
27012,775,1543,1
27197,741,1546,1
27373,697,1529,1
27556,705,1516,1
27733,676,1541,1
27916,729,1555,1
28099,716,1549,1
28284,687,1534,1
28468,702,1528,1
28652,729,1536,1
28836,692,1553,1
29011,746,1523,1
29187,740,1508,1
29372,727,1532,1
29547,755,1548,1
29732,708,1555,1
29924,722,1524,1
