# Supplementary material for: The role of sex and handedness in the performance of the smartphone-based Finger-Tapping Test
Source: PLOS Digit Health. 2023 Aug 16;2(8):e0000304. doi: 10.1371/journal.pdig.0000304 (PMC10431671; doi:10.1371/journal.pdig.0000304)
Supplement: S1 Data — (ZIP) [file pdig.0000304.s001.zip › DataBase/Protocol I/Dominant hand/Female/TS - Teste 6 11-05-2022 01-01-23.txt]

Dispositivo: samsung Galaxy S10+ SM-G975F
Orientação: Vertical
Apoio: Na mesa
Mão testada: Mão direita
Mão dominante: Mão direita
Data de nascimento: 15/10/1988
Width: 1440.0
Height: 2730.0

TEMPO,X,Y,AREA
145,768,1548,1
287,761,1511,1
436,716,1532,1
578,716,1555,1
721,695,1567,1
862,699,1558,1
1003,741,1533,1
1148,722,1548,1
1297,748,1550,1
1440,744,1515,1
1584,751,1515,1
1725,731,1512,1
1867,719,1528,1
2017,714,1528,1
2160,745,1543,1
2302,734,1533,1
2444,742,1540,1
2603,752,1537,1
2753,744,1551,1
2888,730,1532,1
3031,751,1514,1
3156,774,1551,1
3281,761,1565,1
3433,719,1534,1
3572,731,1511,1
3725,770,1539,1
3875,777,1545,1
4025,734,1575,1
4177,705,1577,1
4327,757,1540,1
4460,779,1523,1
4620,735,1537,1
4780,714,1569,1
4922,787,1568,1
5087,753,1508,1
5241,714,1537,1
5382,739,1544,1
5490,783,1493,1
5599,793,1497,1
5749,792,1456,1
5891,728,1496,1
6043,692,1548,1
6185,745,1562,1
6342,765,1558,1
6502,724,1550,1
6636,757,1532,1
6797,808,1534,1
6947,781,1535,1
7089,765,1548,1
7238,757,1538,1
7389,770,1549,1
7539,739,1550,1
7697,736,1566,1
7849,774,1534,1
8008,756,1545,1
8166,781,1548,1
8326,770,1549,1
8470,731,1548,1
8610,799,1538,1
8770,765,1547,1
8920,775,1539,1
9079,762,1540,1
9224,750,1535,1
9380,690,1590,1
9539,793,1545,1
9690,767,1551,1
9833,730,1573,1
9974,766,1574,1
10143,756,1540,1
10301,724,1545,1
10443,743,1571,1
10610,781,1566,1
10752,785,1539,1
10913,748,1576,1
11070,750,1570,1
11221,770,1551,1
11347,752,1538,1
11480,723,1550,1
11615,792,1533,1
11757,745,1543,1
11915,789,1538,1
12074,750,1532,1
12217,719,1557,1
12349,759,1541,1
12551,784,1522,1
12742,698,1522,1
12859,737,1568,1
13027,732,1525,1
13173,795,1533,1
13346,753,1514,1
13504,730,1539,1
13639,793,1566,1
13790,839,1524,1
13974,820,1473,1
14107,767,1523,1
14274,781,1554,1
14432,688,1592,1
14576,722,1604,1
14736,741,1558,1
14900,769,1539,1
15043,778,1547,1
15204,789,1566,1
15380,808,1551,1
15527,772,1540,1
15680,730,1577,1
15832,779,1555,1
15998,812,1556,1
16157,798,1537,1
16324,759,1562,1
16482,758,1586,1
16642,767,1566,1
16801,771,1571,1
16954,728,1553,1
17111,732,1525,1
17278,745,1537,1
17438,761,1550,1
17605,746,1561,1
17763,748,1545,1
17914,741,1586,1
18091,768,1565,1
18240,767,1544,1
18383,782,1590,1
18541,730,1600,1
18708,774,1580,1
18867,780,1552,1
19034,774,1567,1
19176,789,1598,1
19337,781,1561,1
19502,767,1563,1
19647,759,1560,1
19798,791,1569,1
19980,738,1551,1
20157,698,1552,1
20323,711,1588,1
20483,748,1580,1
20650,808,1638,1
20836,773,1612,1
21001,705,1577,1
21151,780,1556,1
21327,749,1563,1
21487,760,1589,1
21671,780,1609,1
21845,752,1606,1
22022,768,1570,1
22182,784,1568,1
22366,757,1567,1
22523,770,1554,1
22700,754,1552,1
22869,789,1554,1
23034,802,1583,1
23235,756,1520,1
23395,715,1494,1
23570,731,1548,1
23720,735,1584,1
23872,775,1636,1
24046,765,1561,1
24205,739,1559,1
24355,772,1568,1
24523,768,1551,1
24674,778,1545,1
24827,745,1520,1
24975,747,1531,1
25135,745,1554,1
25286,767,1579,1
25452,779,1590,1
25620,772,1594,1
25785,766,1606,1
25963,729,1606,1
26114,776,1609,1
26273,814,1601,1
26430,813,1634,1
26598,819,1595,1
26757,793,1585,1
26907,780,1590,1
27083,757,1569,1
27251,738,1545,1
27427,743,1540,1
27585,800,1545,1
27761,722,1595,1
27946,706,1583,1
28113,716,1554,1
28305,709,1521,1
28480,732,1502,1
28674,759,1498,1
28849,711,1531,1
29016,693,1525,1
29175,695,1526,1
29343,700,1554,1
29519,694,1592,1
29686,718,1613,1
29844,780,1661,1
30003,834,1623,1
