# Supplementary material for: The role of sex and handedness in the performance of the smartphone-based Finger-Tapping Test
Source: PLOS Digit Health. 2023 Aug 16;2(8):e0000304. doi: 10.1371/journal.pdig.0000304 (PMC10431671; doi:10.1371/journal.pdig.0000304)
Supplement: S1 Data — (ZIP) [file pdig.0000304.s001.zip › DataBase/Protocol I/Dominant hand/Female/VS - Teste 6 06-07-2022 13-47-59.txt]

Dispositivo: samsung Galaxy S10+ SM-G975F
Orientação: Vertical
Apoio: Na mesa
Mão testada: Mão direita
Mão dominante: Mão direita
Data de nascimento: 12/1/1980
Width: 1440.0
Height: 2730.0

TEMPO,X,Y,AREA
609,721,1584,1
816,702,1583,1
990,762,1585,1
1166,753,1591,1
1332,797,1569,1
1501,769,1551,1
1710,780,1543,1
1910,780,1561,1
2128,769,1561,1
2329,741,1574,1
2522,732,1545,1
2697,746,1534,1
2874,716,1539,1
3042,706,1551,1
3198,707,1553,1
3341,719,1568,1
3509,750,1552,1
3677,735,1568,1
3842,703,1549,1
3995,735,1531,1
4154,747,1532,1
4303,750,1545,1
4469,735,1545,1
4638,741,1547,1
4804,743,1544,1
4973,756,1553,1
5132,734,1554,1
5297,737,1543,1
5465,748,1550,1
5616,766,1551,1
5784,769,1558,1
5958,756,1567,1
6126,742,1585,1
6310,741,1587,1
6470,762,1609,1
6646,764,1581,1
6807,760,1590,1
6980,732,1577,1
7139,728,1586,1
7299,721,1578,1
7466,714,1581,1
7617,723,1588,1
7793,726,1558,1
7943,730,1574,1
8102,756,1550,1
8254,749,1551,1
8421,763,1539,1
8587,749,1579,1
8745,711,1564,1
8915,718,1555,1
9073,718,1539,1
9241,744,1536,1
9399,739,1568,1
9558,735,1567,1
9717,725,1551,1
9869,728,1556,1
10011,748,1567,1
10187,742,1545,1
10345,751,1560,1
10521,739,1555,1
10679,751,1552,1
10830,758,1552,1
10989,767,1573,1
11149,763,1572,1
11317,761,1566,1
11484,798,1548,1
11650,771,1563,1
11827,742,1544,1
11994,748,1552,1
12153,731,1557,1
12320,730,1544,1
12486,737,1541,1
12646,734,1531,1
12813,738,1508,1
12972,752,1531,1
13132,758,1528,1
13299,753,1529,1
13474,749,1543,1
13659,753,1551,1
13843,726,1558,1
14019,718,1562,1
14194,722,1558,1
14362,711,1567,1
14512,714,1568,1
14671,755,1550,1
14838,772,1531,1
14996,741,1546,1
15155,731,1525,1
15332,722,1543,1
15515,734,1547,1
15691,721,1557,1
15892,755,1552,1
16084,760,1561,1
16278,772,1554,1
16469,751,1525,1
16654,728,1551,1
16839,763,1569,1
17030,760,1586,1
17214,732,1551,1
17382,709,1546,1
17557,717,1548,1
17741,743,1548,1
17941,759,1554,1
18127,732,1566,1
18318,718,1557,1
18486,726,1559,1
18637,710,1570,1
18812,715,1558,1
18980,755,1549,1
19154,701,1563,1
19331,686,1597,1
19507,717,1569,1
19675,749,1531,1
19841,714,1523,1
20010,739,1545,1
20193,734,1550,1
20352,717,1573,1
20527,760,1553,1
20719,761,1540,1
20897,751,1563,1
21081,746,1564,1
21264,722,1544,1
21440,713,1560,1
21624,709,1552,1
21808,709,1577,1
21983,711,1583,1
22159,689,1574,1
22334,666,1543,1
22493,697,1540,1
22659,700,1528,1
22812,730,1527,1
22986,730,1549,1
23172,698,1561,1
23363,749,1525,1
23541,722,1547,1
23724,738,1554,1
23908,761,1527,1
24075,729,1544,1
24260,741,1545,1
24436,710,1569,1
24620,730,1555,1
24811,752,1527,1
24987,739,1529,1
25163,702,1543,1
25347,693,1561,1
25532,709,1559,1
25716,701,1552,1
25893,698,1542,1
26075,703,1538,1
26253,724,1528,1
26443,742,1531,1
26627,733,1536,1
26811,720,1540,1
26995,731,1557,1
27179,727,1554,1
27363,743,1521,1
27531,714,1531,1
27699,722,1531,1
27858,718,1566,1
28041,712,1549,1
28199,714,1528,1
28367,686,1546,1
28552,709,1543,1
28736,718,1548,1
28920,740,1537,1
29088,757,1547,1
29264,737,1546,1
29455,720,1551,1
29647,714,1535,1
29841,723,1536,1
