# Supplementary material for: The role of sex and handedness in the performance of the smartphone-based Finger-Tapping Test
Source: PLOS Digit Health. 2023 Aug 16;2(8):e0000304. doi: 10.1371/journal.pdig.0000304 (PMC10431671; doi:10.1371/journal.pdig.0000304)
Supplement: S1 Data — (ZIP) [file pdig.0000304.s001.zip › DataBase/Protocol I/Dominant hand/Male/AC - Teste 6 13-04-2022 15-53-27.txt]

Dispositivo: samsung Galaxy S10+ SM-G975F
Orientação: Vertical
Apoio: Na mesa
Mão testada: Mão direita
Mão dominante: Mão direita
Data de nascimento: 7/4/1988
Width: 1440.0
Height: 2730.0

TEMPO,X,Y,AREA
31,750,1470,1
164,690,1549,1
314,709,1511,1
457,715,1507,1
592,746,1545,1
716,710,1526,1
850,724,1520,1
984,740,1498,1
1116,766,1504,1
1252,784,1532,1
1387,765,1528,1
1528,798,1520,1
1662,815,1540,1
1805,797,1514,1
1946,805,1525,1
2090,784,1469,1
2232,766,1548,1
2366,766,1489,1
2499,741,1484,1
2641,800,1499,1
2783,762,1538,1
2934,820,1534,1
3076,761,1531,1
3219,792,1527,1
3351,749,1502,1
3495,784,1487,1
3628,762,1494,1
3773,792,1483,1
3930,790,1510,1
4073,792,1499,1
4224,796,1520,1
4366,746,1482,1
4508,804,1491,1
4650,771,1458,1
4801,746,1447,1
4943,796,1504,1
5087,759,1502,1
5237,793,1482,1
5379,759,1527,1
5521,786,1473,1
5662,767,1436,1
5808,772,1489,1
5940,742,1454,1
6074,746,1456,1
6223,766,1449,1
6365,730,1459,1
6517,763,1469,1
6661,779,1502,1
6811,791,1463,1
6961,774,1519,1
7102,806,1491,1
7253,781,1488,1
7403,807,1485,1
7553,804,1469,1
7698,807,1484,1
7855,812,1445,1
8005,798,1476,1
8166,801,1453,1
8325,803,1465,1
8477,807,1482,1
8634,804,1444,1
8793,806,1471,1
8943,791,1449,1
9095,778,1431,1
9279,823,1462,1
9429,825,1464,1
9596,795,1464,1
9749,792,1459,1
9906,795,1482,1
10049,801,1453,1
10199,782,1463,1
10334,745,1439,1
10477,794,1514,1
10609,745,1450,1
10752,808,1496,1
10909,789,1465,1
11053,724,1467,1
11204,786,1456,1
11355,807,1482,1
11513,788,1477,1
11671,813,1479,1
11816,799,1465,1
11999,855,1460,1
12150,820,1446,1
12300,797,1423,1
12453,773,1437,1
12593,786,1421,1
12728,772,1439,1
12878,769,1446,1
13028,711,1439,1
13185,740,1481,1
13348,698,1468,1
13522,776,1471,1
13692,786,1458,1
13856,767,1491,1
14041,780,1430,1
14217,771,1422,1
14367,719,1475,1
14527,768,1485,1
14677,733,1468,1
14853,795,1461,1
15045,749,1385,1
15187,770,1438,1
15346,696,1439,1
15522,823,1510,1
15699,798,1490,1
15841,776,1500,1
15992,753,1493,1
16133,734,1450,1
16276,701,1427,1
16426,767,1496,1
16610,740,1439,1
16769,752,1456,1
16929,740,1457,1
17096,711,1399,1
17296,832,1439,1
17455,798,1468,1
17616,719,1447,1
17766,743,1472,1
17917,780,1445,1
18134,751,1473,1
18301,768,1452,1
18484,755,1464,1
18669,727,1433,1
18853,748,1427,1
19012,754,1419,1
19164,760,1479,1
19356,758,1473,1
19531,749,1515,1
19706,722,1484,1
19875,753,1490,1
20044,728,1472,1
20219,775,1477,1
20385,749,1466,1
20586,700,1457,1
20779,723,1522,1
20954,767,1457,1
21097,763,1511,1
21305,774,1446,1
21481,723,1467,1
21660,775,1456,1
21850,776,1459,1
22001,731,1477,1
22193,754,1508,1
22327,801,1491,1
22512,766,1501,1
22661,745,1463,1
22881,785,1436,1
23029,778,1470,1
23181,757,1477,1
23373,796,1500,1
23540,720,1487,1
23752,661,1479,1
23952,723,1453,1
24170,721,1498,1
24503,717,1486,1
24697,733,1437,1
24906,753,1444,1
25083,741,1507,1
25306,741,1448,1
25532,734,1502,1
25694,736,1511,1
25868,717,1501,1
26094,698,1520,1
26269,710,1513,1
26446,718,1514,1
26671,715,1559,1
26865,690,1509,1
27056,666,1512,1
27250,721,1560,1
27425,758,1531,1
27600,719,1476,1
27811,761,1488,1
27969,779,1480,1
28145,771,1537,1
28329,772,1543,1
28505,789,1544,1
28680,744,1514,1
28848,756,1523,1
29007,731,1523,1
29225,697,1522,1
29434,726,1454,1
29659,738,1421,1
29855,760,1449,1
30012,762,1499,1
