# Supplementary material for: The role of sex and handedness in the performance of the smartphone-based Finger-Tapping Test
Source: PLOS Digit Health. 2023 Aug 16;2(8):e0000304. doi: 10.1371/journal.pdig.0000304 (PMC10431671; doi:10.1371/journal.pdig.0000304)
Supplement: S1 Data — (ZIP) [file pdig.0000304.s001.zip › DataBase/Protocol I/Dominant hand/Male/ALAB - Teste 6 MD 13-07-2022 15-23-50.txt]

Dispositivo: samsung Galaxy S10+ SM-G975F
Orientação: Vertical
Apoio: Na mesa
Mão testada: Mão direita
Mão dominante: Mão direita
Data de nascimento: 21/2/2001
Width: 1440.0
Height: 2730.0

TEMPO,X,Y,AREA
472,733,1531,1
625,720,1517,1
799,728,1491,1
966,741,1479,1
1150,675,1534,1
1326,710,1536,1
1501,752,1526,1
1678,740,1528,1
1853,720,1555,1
2030,695,1554,1
2188,763,1511,1
2356,677,1598,1
2541,691,1510,1
2699,695,1530,1
2857,708,1554,1
3042,737,1602,1
3226,753,1535,1
3409,710,1585,1
3577,697,1580,1
3762,738,1563,1
3945,737,1566,1
4122,714,1593,1
4297,743,1525,1
4490,728,1548,1
4674,735,1548,1
4841,767,1548,1
5009,742,1600,1
5201,693,1558,1
5370,714,1568,1
5562,736,1507,1
5729,757,1527,1
5904,717,1544,1
6080,650,1577,1
6274,682,1545,1
6456,658,1579,1
6633,633,1574,1
6800,708,1519,1
6976,716,1528,1
7152,723,1540,1
7327,688,1539,1
7494,682,1560,1
7671,750,1524,1
7846,731,1508,1
8022,737,1538,1
8189,737,1542,1
8374,724,1509,1
8549,676,1533,1
8716,706,1538,1
8884,725,1536,1
9052,728,1528,1
9235,693,1521,1
9419,725,1515,1
9578,721,1527,1
9754,701,1549,1
9930,720,1534,1
10096,730,1538,1
10281,743,1525,1
10474,704,1571,1
10650,741,1556,1
10834,727,1527,1
10993,734,1527,1
11169,738,1494,1
11343,736,1531,1
11544,710,1557,1
11730,727,1536,1
11914,753,1509,1
12088,735,1518,1
12265,738,1516,1
12432,727,1513,1
12582,732,1514,1
12750,720,1527,1
12916,714,1536,1
13085,713,1512,1
13260,681,1525,1
13436,700,1542,1
13612,750,1517,1
13788,670,1562,1
13955,702,1540,1
14147,684,1522,1
14324,729,1520,1
14499,734,1516,1
14667,734,1531,1
14834,762,1533,1
15000,780,1514,1
15176,758,1524,1
15352,756,1540,1
15529,764,1543,1
15695,748,1568,1
15872,801,1558,1
16047,746,1574,1
16232,741,1536,1
16415,736,1526,1
16591,748,1517,1
16758,773,1528,1
16925,766,1547,1
17111,743,1532,1
17278,744,1521,1
17452,751,1533,1
17644,796,1551,1
17804,789,1582,1
17964,744,1571,1
18132,757,1557,1
18298,766,1538,1
18466,755,1539,1
18625,728,1555,1
18800,724,1570,1
18994,719,1565,1
19177,734,1567,1
19344,710,1566,1
19519,681,1545,1
19712,667,1594,1
19888,752,1563,1
20064,755,1520,1
20248,759,1528,1
20423,768,1550,1
20600,775,1549,1
20776,767,1574,1
20959,723,1594,1
21118,753,1566,1
21278,767,1532,1
21445,756,1559,1
21621,730,1551,1
21796,697,1561,1
21970,710,1534,1
22139,725,1543,1
22341,708,1607,1
22524,750,1570,1
22700,725,1534,1
22876,730,1565,1
23043,750,1540,1
23219,745,1569,1
23387,775,1554,1
23553,780,1573,1
23730,729,1570,1
23913,722,1586,1
24097,695,1568,1
24281,711,1547,1
24456,722,1533,1
24640,704,1542,1
24835,691,1524,1
25000,709,1536,1
25193,684,1542,1
25369,700,1528,1
25554,691,1539,1
25720,727,1531,1
25905,697,1544,1
26088,677,1556,1
26264,689,1546,1
26441,709,1557,1
26599,760,1522,1
26783,744,1531,1
26959,727,1534,1
27143,731,1549,1
27319,706,1560,1
27505,667,1566,1
27704,704,1529,1
27863,748,1533,1
28030,742,1548,1
28231,711,1544,1
28406,759,1481,1
28583,729,1519,1
28750,709,1552,1
28952,677,1547,1
29136,729,1535,1
29311,724,1528,1
29487,730,1525,1
29671,721,1501,1
29855,696,1529,1
