# Supplementary material for: The role of sex and handedness in the performance of the smartphone-based Finger-Tapping Test
Source: PLOS Digit Health. 2023 Aug 16;2(8):e0000304. doi: 10.1371/journal.pdig.0000304 (PMC10431671; doi:10.1371/journal.pdig.0000304)
Supplement: S1 Data — (ZIP) [file pdig.0000304.s001.zip › DataBase/Protocol I/Dominant hand/Male/AS - Teste 6 06-07-2022 11-46-13.txt]

Dispositivo: samsung Galaxy S10+ SM-G975F
Orientação: Vertical
Apoio: Na mesa
Mão testada: Mão direita
Mão dominante: Mão direita
Data de nascimento: 11/10/1976
Width: 1440.0
Height: 2730.0

TEMPO,X,Y,AREA
135,805,1578,1
283,746,1520,1
426,718,1551,1
577,716,1528,1
727,726,1481,1
868,718,1549,1
1020,716,1522,1
1170,728,1501,1
1338,757,1548,1
1496,738,1576,1
1639,731,1575,1
1790,727,1539,1
1941,709,1508,1
2097,691,1544,1
2235,713,1560,1
2390,698,1518,1
2543,717,1515,1
2700,680,1522,1
2860,748,1521,1
3018,692,1545,1
3169,708,1578,1
3319,663,1586,1
3479,667,1539,1
3629,679,1511,1
3789,697,1495,1
3948,723,1519,1
4114,736,1524,1
4273,756,1540,1
4434,733,1593,1
4591,673,1613,1
4749,639,1670,1
4918,675,1524,1
5067,732,1530,1
5226,761,1465,1
5377,748,1499,1
5537,692,1522,1
5678,716,1515,1
5829,720,1528,1
5979,698,1557,1
6122,740,1546,1
6273,684,1557,1
6431,713,1487,1
6599,654,1477,1
6749,733,1498,1
6909,716,1508,1
7050,713,1462,1
7191,716,1492,1
7359,686,1551,1
7510,702,1460,1
7670,698,1509,1
7819,694,1517,1
7961,705,1477,1
8128,703,1464,1
8281,715,1528,1
8430,760,1547,1
8589,780,1529,1
8739,779,1506,1
8890,793,1525,1
9041,786,1548,1
9190,813,1571,1
9350,786,1582,1
9509,762,1502,1
9685,712,1521,1
9809,730,1525,1
9960,738,1540,1
10094,754,1520,1
10238,753,1513,1
10378,698,1523,1
10529,708,1530,1
10680,720,1589,1
10829,717,1725,0
10982,745,1608,1
11132,736,1518,1
11283,655,1494,1
11432,688,1552,1
11584,767,1624,1
11734,737,1520,1
11884,702,1444,1
12034,696,1561,1
12201,676,1581,1
12353,722,1480,1
12519,714,1465,1
12661,750,1477,1
12820,745,1496,1
12953,781,1551,1
13121,756,1543,1
13264,747,1524,1
13406,740,1545,1
13565,684,1565,1
13715,671,1571,1
13882,620,1557,1
14025,640,1531,1
14201,624,1543,1
14359,673,1521,1
14509,683,1528,1
14677,666,1550,1
14828,645,1580,1
14978,709,1608,1
15120,708,1617,1
15270,727,1626,1
15438,745,1560,1
15582,779,1533,1
15739,722,1536,1
15897,726,1499,1
16057,666,1505,1
16206,720,1555,1
16367,735,1584,1
16517,740,1547,1
16683,698,1513,1
16834,712,1511,1
16993,729,1455,1
17143,728,1528,1
17294,722,1580,1
17445,733,1442,1
17595,772,1436,1
17746,770,1453,1
17904,739,1563,1
18038,786,1564,1
18200,756,1569,1
18349,739,1557,1
18507,704,1512,1
18650,751,1517,1
18799,628,1516,1
18967,696,1476,1
19117,725,1505,1
19276,808,1541,1
19435,783,1529,1
19602,716,1512,1
19761,713,1475,1
19928,699,1473,1
20080,795,1483,1
20248,704,1549,1
20396,687,1624,1
20557,641,1627,1
20715,630,1651,1
20874,743,1551,1
21023,942,1404,0
21191,764,1544,1
21342,755,1493,1
21501,672,1501,1
21651,755,1506,1
21827,621,1639,1
21969,742,1594,1
22143,637,1628,1
22262,881,1535,1
22455,690,1641,1
22597,775,1587,1
22763,675,1602,1
22923,736,1583,1
23081,708,1511,1
23249,655,1594,1
23400,677,1543,1
23566,729,1514,1
23734,708,1501,1
23893,705,1476,1
24043,718,1528,1
24211,764,1450,1
24369,691,1545,1
24537,659,1551,1
24695,646,1589,1
24861,630,1610,1
25014,728,1535,1
25172,694,1529,1
25331,700,1504,1
25482,747,1390,1
25649,678,1468,1
25807,756,1453,1
25958,688,1557,1
26110,766,1525,1
26282,751,1545,1
26426,762,1525,1
26561,823,1503,1
26719,711,1553,1
26878,735,1532,1
27047,783,1479,1
27204,710,1471,1
27363,778,1471,1
27539,680,1507,1
27706,732,1476,1
27881,681,1527,1
28057,769,1545,1
28225,760,1563,1
28392,750,1556,1
28551,637,1531,1
28726,734,1490,1
28885,738,1509,1
29061,682,1618,1
29211,657,1614,1
29378,624,1586,1
29528,717,1492,1
29697,696,1498,1
29855,720,1520,1
