# Supplementary material for: The role of sex and handedness in the performance of the smartphone-based Finger-Tapping Test
Source: PLOS Digit Health. 2023 Aug 16;2(8):e0000304. doi: 10.1371/journal.pdig.0000304 (PMC10431671; doi:10.1371/journal.pdig.0000304)
Supplement: S1 Data — (ZIP) [file pdig.0000304.s001.zip › DataBase/Protocol I/Dominant hand/Male/CC - Teste 6 MD 13-07-2022 11-10-39.txt]

Dispositivo: samsung Galaxy S10+ SM-G975F
Orientação: Vertical
Apoio: Na mesa
Mão testada: Mão direita
Mão dominante: Mão direita
Data de nascimento: 3/4/1993
Width: 1440.0
Height: 2730.0

TEMPO,X,Y,AREA
651,759,1548,1
799,760,1566,1
966,742,1562,1
1110,754,1555,1
1277,777,1537,1
1445,750,1528,1
1595,780,1521,1
1762,783,1573,1
1913,739,1577,1
2064,760,1521,1
2215,762,1542,1
2365,756,1517,1
2533,750,1530,1
2691,736,1561,1
2851,746,1533,1
3009,753,1505,1
3170,747,1521,1
3336,733,1557,1
3495,767,1525,1
3646,779,1492,1
3804,763,1512,1
3964,760,1494,1
4123,770,1502,1
4281,762,1505,1
4449,768,1507,1
4591,793,1486,1
4751,787,1531,1
4917,789,1514,1
5095,785,1541,1
5253,801,1517,1
5411,792,1529,1
5579,772,1494,1
5754,784,1493,1
5922,769,1518,1
6090,769,1499,1
6248,766,1500,1
6408,768,1548,1
6582,791,1522,1
6751,807,1534,1
6919,768,1497,1
7086,749,1515,1
7262,748,1514,1
7412,736,1535,1
7587,740,1501,1
7746,770,1525,1
7906,775,1529,1
8065,757,1569,1
8232,751,1536,1
8400,760,1522,1
8558,757,1517,1
8717,725,1545,1
8885,751,1537,1
9053,786,1503,1
9230,742,1518,1
9396,753,1534,1
9571,744,1552,1
9739,776,1468,1
9898,762,1502,1
10057,766,1528,1
10225,754,1518,1
10382,756,1503,1
10541,741,1561,1
10716,747,1563,1
10884,716,1572,1
11059,730,1531,1
11229,729,1554,1
11395,728,1540,1
11579,761,1512,1
11748,749,1514,1
11905,747,1524,1
12082,748,1555,1
12249,776,1511,1
12398,783,1508,1
12575,795,1508,1
12751,778,1531,1
12936,781,1491,1
13113,765,1496,1
13261,742,1526,1
13412,721,1570,1
13579,718,1540,1
13748,735,1511,1
13917,750,1497,1
14083,742,1519,1
14257,749,1523,1
14425,774,1503,1
14591,767,1514,1
14759,750,1522,1
14926,757,1531,1
15097,748,1514,1
15270,761,1503,1
15438,755,1528,1
15604,735,1520,1
15781,729,1564,1
15948,778,1559,1
16133,753,1525,1
16301,760,1509,1
16458,748,1554,1
16633,751,1511,1
16793,739,1524,1
16970,729,1545,1
17154,742,1523,1
17330,742,1508,1
17488,743,1515,1
17663,757,1551,1
17838,762,1549,1
18007,776,1519,1
18174,728,1515,1
18341,716,1576,1
18507,730,1596,1
18668,721,1548,1
18843,733,1551,1
19004,730,1563,1
19170,729,1541,1
19337,758,1525,1
19512,770,1511,1
19680,752,1516,1
19856,762,1506,1
20005,765,1479,1
20182,779,1501,1
20359,781,1548,1
20533,785,1514,1
20709,785,1491,1
20879,764,1500,1
21061,745,1540,1
21245,753,1537,1
21421,767,1507,1
21580,751,1522,1
21746,718,1525,1
21930,718,1495,1
22115,768,1473,1
22308,791,1491,1
22474,757,1522,1
22642,747,1588,1
22837,767,1466,1
23011,739,1532,1
23179,745,1566,1
23355,750,1510,1
23538,754,1537,1
23705,744,1521,1
23881,747,1530,1
24049,763,1508,1
24232,733,1512,1
24392,757,1481,1
24567,739,1557,1
24752,734,1536,1
24922,746,1520,1
25094,757,1510,1
25271,749,1492,1
25456,745,1509,1
25630,741,1473,1
25805,749,1497,1
25982,752,1494,1
26166,736,1517,1
26326,731,1526,1
26509,763,1520,1
26676,779,1462,1
26854,724,1523,1
27034,743,1531,1
27204,728,1528,1
27371,706,1539,1
27547,748,1521,1
27731,706,1563,1
27907,722,1606,1
28065,769,1548,1
28241,742,1539,1
28408,765,1528,1
28593,757,1488,1
28778,710,1514,1
28952,707,1528,1
29121,697,1526,1
29296,723,1551,1
29472,741,1529,1
29647,725,1519,1
29815,742,1502,1
29998,743,1531,1
