# Supplementary material for: The role of sex and handedness in the performance of the smartphone-based Finger-Tapping Test
Source: PLOS Digit Health. 2023 Aug 16;2(8):e0000304. doi: 10.1371/journal.pdig.0000304 (PMC10431671; doi:10.1371/journal.pdig.0000304)
Supplement: S1 Data — (ZIP) [file pdig.0000304.s001.zip › DataBase/Protocol I/Dominant hand/Male/DA - Teste 6 MD 13-07-2022 11-23-59.txt]

Dispositivo: samsung Galaxy S10+ SM-G975F
Orientação: Vertical
Apoio: Na mesa
Mão testada: Mão direita
Mão dominante: Mão direita
Data de nascimento: 3/9/1991
Width: 1440.0
Height: 2730.0

TEMPO,X,Y,AREA
530,715,1440,1
704,744,1478,1
864,716,1508,1
1032,719,1491,1
1215,738,1534,1
1391,746,1535,1
1574,699,1557,1
1741,706,1540,1
1910,698,1551,1
2068,695,1558,1
2227,714,1548,1
2396,711,1545,1
2553,704,1529,1
2712,688,1548,1
2881,690,1516,1
3047,648,1521,1
3215,673,1529,1
3381,702,1532,1
3550,710,1548,1
3717,696,1537,1
3876,692,1545,1
4036,699,1540,1
4201,679,1532,1
4362,708,1532,1
4519,729,1514,1
4679,741,1525,1
4847,700,1523,1
5012,697,1511,1
5180,686,1517,1
5340,704,1505,1
5499,676,1508,1
5649,692,1505,1
5807,679,1534,1
5967,699,1528,1
6110,675,1531,1
6251,697,1519,1
6417,702,1514,1
6561,724,1498,1
6712,728,1491,1
6879,727,1544,1
7038,722,1523,1
7205,698,1517,1
7364,691,1537,1
7531,702,1541,1
7690,722,1523,1
7849,740,1539,1
8009,737,1525,1
8167,741,1546,1
8327,747,1545,1
8494,749,1555,1
8661,755,1575,1
8829,750,1591,1
8996,770,1525,1
9154,759,1517,1
9322,730,1525,1
9490,694,1537,1
9657,686,1522,1
9807,735,1510,1
9967,746,1525,1
10126,753,1524,1
10292,718,1534,1
10443,689,1560,1
10593,702,1540,1
10751,757,1528,1
10913,756,1519,1
11070,720,1528,1
11238,722,1536,1
11406,756,1517,1
11564,782,1528,1
11739,762,1518,1
11891,747,1520,1
12058,769,1507,1
12224,762,1492,1
12392,765,1526,1
12544,747,1523,1
12718,752,1528,1
12877,770,1505,1
13038,774,1526,1
13203,749,1531,1
13363,757,1525,1
13522,747,1538,1
13696,733,1515,1
13865,753,1537,1
14031,758,1513,1
14208,690,1580,1
14366,724,1553,1
14543,753,1535,1
14708,773,1539,1
14876,786,1543,1
15055,779,1554,1
15220,766,1531,1
15379,769,1539,1
15554,754,1551,1
15705,770,1564,1
15880,764,1544,1
16059,779,1522,1
16232,776,1513,1
16417,755,1533,1
16583,749,1532,1
16770,733,1484,1
16940,750,1473,1
17119,778,1476,1
17305,750,1461,1
17472,722,1509,1
17662,717,1502,1
17846,739,1473,1
18006,801,1497,1
18181,781,1502,1
18359,716,1527,1
18516,712,1517,1
18692,727,1519,1
18869,757,1502,1
19051,751,1472,1
19218,756,1472,1
19412,732,1462,1
19587,753,1475,1
19780,756,1460,1
19963,740,1490,1
20131,737,1532,1
20314,737,1502,1
20482,734,1523,1
20665,716,1520,1
20844,731,1506,1
21018,745,1501,1
21193,771,1479,1
21361,778,1473,1
21537,751,1506,1
21712,712,1510,1
21878,736,1517,1
22064,737,1489,1
22240,733,1503,1
22415,755,1538,1
22599,755,1492,1
22768,763,1495,1
22951,738,1514,1
23127,747,1505,1
23301,720,1522,1
23477,744,1517,1
23662,759,1502,1
23846,770,1502,1
24021,744,1488,1
24205,715,1529,1
24382,746,1499,1
24564,757,1510,1
24740,754,1535,1
24916,774,1500,1
25102,763,1499,1
25276,749,1537,1
25443,755,1514,1
25602,766,1495,1
25769,782,1496,1
25938,762,1511,1
26095,740,1520,1
26239,743,1530,1
26397,752,1532,1
26555,742,1514,1
26717,726,1494,1
26874,755,1511,1
27025,759,1514,1
27141,759,1510,1
27300,751,1502,1
27459,737,1545,1
27602,779,1537,1
27744,747,1544,1
27904,774,1525,1
28061,798,1503,1
28230,774,1496,1
28380,795,1498,1
28556,800,1503,1
28723,797,1473,1
28906,788,1467,1
29073,795,1468,1
29258,786,1453,1
29426,799,1455,1
29583,813,1471,1
29777,754,1513,1
29952,759,1475,1
