# Supplementary material for: The role of sex and handedness in the performance of the smartphone-based Finger-Tapping Test
Source: PLOS Digit Health. 2023 Aug 16;2(8):e0000304. doi: 10.1371/journal.pdig.0000304 (PMC10431671; doi:10.1371/journal.pdig.0000304)
Supplement: S1 Data — (ZIP) [file pdig.0000304.s001.zip › DataBase/Protocol I/Dominant hand/Male/GS - Teste 6 13-04-2022 16-17-19.txt]

Dispositivo: samsung Galaxy S10+ SM-G975F
Orientação: Vertical
Apoio: Na mesa
Mão testada: Mão direita
Mão dominante: Mão direita
Data de nascimento: 23/6/1980
Width: 1440.0
Height: 2730.0

TEMPO,X,Y,AREA
463,730,1566,1
764,749,1549,1
934,688,1495,1
1110,723,1540,1
1269,726,1532,1
1438,722,1480,1
1586,741,1506,1
1745,745,1514,1
1888,765,1511,1
2045,769,1537,1
2196,783,1545,1
2339,767,1545,1
2490,776,1487,1
2633,800,1502,1
2782,779,1499,1
2933,780,1522,1
3076,785,1557,1
3226,800,1537,1
3386,795,1499,1
3553,833,1537,1
3720,752,1473,1
3871,804,1457,1
4020,767,1491,1
4164,779,1482,1
4314,769,1495,1
4455,779,1485,1
4607,805,1566,1
4760,828,1516,1
4917,786,1517,1
5058,795,1552,1
5211,733,1486,1
5361,711,1553,1
5513,767,1468,1
5645,795,1494,1
5786,772,1540,1
5930,770,1512,1
6063,736,1494,1
6213,773,1470,1
6356,769,1477,1
6500,763,1459,1
6641,740,1525,1
6792,769,1530,1
6942,766,1525,1
7087,770,1557,1
7235,772,1566,1
7371,773,1549,1
7518,740,1527,1
7663,796,1549,1
7822,787,1540,1
7962,785,1507,1
8106,751,1500,1
8256,822,1500,1
8398,787,1505,1
8532,823,1472,1
8665,789,1502,1
8800,772,1485,1
8951,781,1450,1
9100,727,1471,1
9251,745,1479,1
9403,740,1476,1
9545,786,1490,1
9688,779,1492,1
9837,752,1488,1
9972,774,1468,1
10113,788,1468,1
10247,802,1486,1
10391,788,1535,1
10525,792,1513,1
10673,754,1507,1
10816,757,1498,1
10959,746,1494,1
11117,775,1485,1
11286,757,1505,1
11435,757,1518,1
11578,779,1488,1
11720,777,1501,1
11853,785,1491,1
11997,802,1548,1
12154,810,1508,1
12298,794,1512,1
12449,787,1522,1
12591,788,1506,1
12759,776,1484,1
12900,761,1475,1
13051,766,1543,1
13193,770,1563,1
13344,771,1542,1
13486,764,1557,1
13647,730,1569,1
13778,719,1554,1
13930,708,1530,1
14072,737,1550,1
14231,734,1511,1
14398,789,1519,1
14541,779,1543,1
14683,763,1553,1
14835,735,1533,1
14985,784,1558,1
15134,791,1522,1
15269,795,1546,1
15419,806,1543,1
15563,794,1525,1
15705,799,1556,1
15846,807,1534,1
15981,806,1524,1
16123,792,1518,1
16256,784,1471,1
16424,748,1486,1
16567,763,1542,1
16700,766,1557,1
16851,779,1528,1
17027,788,1503,1
17160,805,1514,1
17312,807,1509,1
17445,763,1463,1
17603,762,1471,1
17762,765,1465,1
17896,788,1500,1
18039,784,1470,1
18189,773,1464,1
18332,793,1512,1
18474,815,1523,1
18625,813,1528,1
18776,779,1524,1
18926,781,1529,1
19076,781,1523,1
19235,750,1540,1
19403,763,1508,1
19554,800,1480,1
19686,800,1552,1
19829,792,1576,1
19972,770,1523,1
20114,760,1520,1
20248,765,1551,1
20390,788,1629,1
20550,753,1572,1
20692,755,1580,1
20842,776,1565,1
20951,800,1537,1
21100,770,1525,1
21252,750,1503,1
21421,710,1448,1
21596,711,1479,1
21763,746,1451,1
21904,742,1464,1
22056,714,1511,1
22222,691,1522,1
22381,717,1482,1
22534,721,1499,1
22683,715,1483,1
22826,763,1545,1
22992,769,1499,1
23143,703,1508,1
23301,714,1546,1
23468,724,1488,1
23621,722,1551,1
23778,711,1543,1
23931,711,1543,1
24082,716,1532,1
24241,733,1580,1
24407,733,1520,1
24573,737,1527,1
24733,717,1541,1
24884,729,1520,1
25059,729,1543,1
25243,770,1465,1
25387,809,1543,1
25553,761,1433,1
25713,731,1456,1
25888,765,1473,1
26039,782,1473,1
26198,767,1460,1
26366,779,1421,1
26515,763,1427,1
26692,739,1452,1
26876,735,1453,1
27035,763,1444,1
27210,801,1504,1
27368,748,1467,1
27521,783,1501,1
27679,727,1499,1
27830,807,1485,1
27980,786,1500,1
28131,791,1495,1
28306,777,1541,1
28490,757,1519,1
28659,779,1490,1
28825,754,1520,1
28985,767,1486,1
29127,787,1472,1
29286,794,1529,1
29346,1414,2061,0
29470,757,1446,1
29637,788,1489,1
29789,770,1460,1
29939,769,1521,1
