# Supplementary material for: The role of sex and handedness in the performance of the smartphone-based Finger-Tapping Test
Source: PLOS Digit Health. 2023 Aug 16;2(8):e0000304. doi: 10.1371/journal.pdig.0000304 (PMC10431671; doi:10.1371/journal.pdig.0000304)
Supplement: S1 Data — (ZIP) [file pdig.0000304.s001.zip › DataBase/Protocol I/Dominant hand/Male/HMRJ - Teste 6 13-06-2022 19-15-34.txt]

Dispositivo: samsung Galaxy S10+ SM-G975F
Orientação: Vertical
Apoio: Na mesa
Mão testada: Mão direita
Mão dominante: Mão direita
Data de nascimento: 22/10/1979
Width: 1440.0
Height: 2730.0

TEMPO,X,Y,AREA
553,640,1600,1
708,695,1570,1
880,689,1576,1
1030,715,1566,1
1191,706,1586,1
1340,690,1600,1
1508,673,1599,1
1665,716,1591,1
1809,756,1568,1
1975,712,1552,1
2142,706,1586,1
2301,671,1587,1
2468,700,1623,1
2627,673,1632,1
2785,660,1615,1
2945,658,1560,1
3112,663,1528,1
3272,663,1524,1
3448,717,1566,1
3606,708,1632,1
3766,708,1603,1
3924,710,1591,1
4082,731,1571,1
4250,750,1597,1
4417,736,1594,1
4585,678,1656,1
4760,633,1656,1
4928,595,1611,1
5095,590,1634,1
5264,590,1566,1
5430,670,1561,1
5596,673,1537,1
5781,676,1534,1
5949,672,1528,1
6114,722,1521,1
6275,723,1575,1
6416,740,1553,1
6575,684,1575,1
6744,665,1568,1
6910,617,1586,1
7077,652,1575,1
7245,675,1528,1
7404,639,1555,1
7580,690,1514,1
7747,701,1577,1
7905,709,1548,1
8073,725,1513,1
8249,673,1528,1
8416,654,1506,1
8575,663,1522,1
8733,687,1506,1
8909,670,1507,1
9077,620,1546,1
9252,562,1512,1
9419,602,1565,1
9578,595,1593,1
9743,623,1516,1
9912,669,1514,1
10072,713,1514,1
10238,733,1548,1
10398,666,1504,1
10573,633,1553,1
10732,632,1531,1
10900,617,1523,1
11068,615,1532,1
11242,607,1591,1
11410,631,1534,1
11576,642,1513,1
11735,653,1542,1
11903,630,1535,1
12079,684,1526,1
12237,689,1556,1
12405,671,1560,1
12580,698,1553,1
12757,614,1520,1
12914,614,1522,1
13076,667,1503,1
13241,690,1456,1
13417,699,1485,1
13584,715,1532,1
13768,726,1571,1
13953,645,1586,1
14127,644,1543,1
14303,708,1542,1
14488,760,1543,1
14663,734,1568,1
14839,695,1576,1
15031,674,1547,1
15208,672,1577,1
15382,701,1543,1
15558,715,1525,1
15726,678,1549,1
15900,696,1501,1
16085,704,1472,1
16269,723,1495,1
16436,715,1512,1
16612,650,1521,1
16788,578,1494,1
16963,620,1532,1
17130,704,1525,1
17305,720,1525,1
17490,720,1492,1
17691,712,1594,1
17900,691,1565,1
18101,697,1616,1
18318,733,1575,1
18536,710,1554,1
18745,716,1592,1
18972,697,1554,1
19205,650,1542,1
19413,649,1568,1
19614,646,1531,1
19798,625,1525,1
19982,675,1503,1
20167,728,1577,1
20359,728,1544,1
20543,673,1505,1
20718,633,1504,1
20912,646,1511,1
21087,706,1504,1
21271,699,1529,1
21437,666,1560,1
21621,686,1506,1
21790,628,1540,1
21981,648,1527,1
22150,686,1488,1
22316,695,1517,1
22492,692,1515,1
22668,719,1515,1
22841,698,1531,1
23018,729,1502,1
23203,685,1543,1
23388,685,1521,1
23604,704,1556,1
23820,734,1593,1
24047,688,1633,1
24223,690,1607,1
24407,705,1540,1
24566,667,1550,1
24732,666,1509,1
24900,722,1525,1
25083,727,1572,1
25259,722,1568,1
25445,733,1607,1
25628,722,1555,1
25820,696,1564,1
26012,716,1623,1
26195,801,1548,1
26374,800,1556,1
26539,788,1517,1
26706,757,1467,1
26891,761,1420,1
27075,723,1467,1
27233,693,1462,1
27383,694,1529,1
27551,690,1536,1
27727,637,1464,1
27894,632,1473,1
28062,728,1578,1
28229,733,1549,1
28405,672,1546,1
28572,708,1589,1
28740,738,1590,1
28907,744,1576,1
29073,714,1523,1
29240,658,1581,1
29408,692,1564,1
29609,677,1563,1
29775,702,1612,1
29959,703,1610,1
