# Supplementary material for: The role of sex and handedness in the performance of the smartphone-based Finger-Tapping Test
Source: PLOS Digit Health. 2023 Aug 16;2(8):e0000304. doi: 10.1371/journal.pdig.0000304 (PMC10431671; doi:10.1371/journal.pdig.0000304)
Supplement: S1 Data — (ZIP) [file pdig.0000304.s001.zip › DataBase/Protocol I/Dominant hand/Male/JVC - Teste 6 13-06-2022 17-56-19.txt]

Dispositivo: samsung Galaxy S10+ SM-G975F
Orientação: Vertical
Apoio: Na mesa
Mão testada: Mão direita
Mão dominante: Mão direita
Data de nascimento: 25/7/2004
Width: 1440.0
Height: 2730.0

TEMPO,X,Y,AREA
449,713,1567,1
601,761,1526,1
768,815,1511,1
934,746,1539,1
1101,697,1561,1
1269,708,1560,1
1419,707,1543,1
1595,691,1531,1
1754,717,1540,1
1931,708,1545,1
2079,694,1549,1
2231,701,1555,1
2381,727,1548,1
2518,728,1558,1
2691,696,1550,1
2841,713,1536,1
3001,705,1555,1
3151,730,1551,1
3293,715,1554,1
3461,713,1551,1
3619,720,1560,1
3779,717,1548,1
3931,734,1548,1
4089,730,1548,1
4238,725,1537,1
4391,692,1552,1
4540,710,1544,1
4691,721,1563,1
4842,707,1557,1
5001,723,1547,1
5149,736,1556,1
5308,730,1548,1
5459,698,1553,1
5603,712,1553,1
5761,709,1562,1
5904,707,1567,1
6071,712,1570,1
6222,735,1568,1
6372,700,1574,1
6515,685,1559,1
6665,672,1557,1
6816,688,1558,1
6966,680,1566,1
7125,689,1551,1
7276,697,1544,1
7435,672,1557,1
7594,712,1540,1
7762,714,1543,1
7919,738,1543,1
8079,735,1542,1
8246,731,1543,1
8397,761,1547,1
8564,762,1553,1
8723,743,1544,1
8874,739,1546,1
9033,746,1541,1
9184,735,1537,1
9351,748,1537,1
9517,761,1543,1
9676,717,1541,1
9818,718,1545,1
9986,719,1549,1
10161,741,1560,1
10314,772,1554,1
10463,772,1551,1
10606,769,1553,1
10765,733,1536,1
10932,711,1520,1
11090,722,1554,1
11266,776,1577,1
11435,778,1566,1
11600,759,1571,1
11761,705,1586,1
11928,715,1583,1
12094,728,1578,1
12263,730,1571,1
12429,748,1558,1
12588,743,1571,1
12755,751,1581,1
12898,711,1606,1
13056,680,1595,1
13216,685,1603,1
13382,704,1588,1
13533,704,1589,1
13691,692,1587,1
13853,705,1566,1
14003,708,1554,1
14169,712,1553,1
14320,693,1563,1
14478,724,1540,1
14646,708,1551,1
14804,723,1551,1
14963,723,1567,1
15106,724,1578,1
15282,704,1579,1
15433,724,1579,1
15598,739,1584,1
15766,720,1565,1
15935,701,1540,1
16110,721,1531,1
16277,698,1550,1
16451,708,1508,1
16603,710,1491,1
16754,710,1504,1
16930,695,1523,1
17089,703,1523,1
17256,701,1534,1
17414,720,1522,1
17582,705,1543,1
17748,735,1534,1
17917,742,1531,1
18075,748,1525,1
18244,721,1538,1
18409,721,1534,1
18570,718,1545,1
18736,697,1554,1
18913,677,1557,1
19080,682,1545,1
19255,691,1541,1
19430,693,1540,1
19590,701,1549,1
19756,714,1551,1
19941,683,1591,1
20101,695,1583,1
20268,702,1558,1
20435,699,1551,1
20602,696,1560,1
20769,707,1564,1
20944,767,1575,1
21113,805,1609,1
21304,740,1582,1
21447,724,1562,1
21605,686,1557,1
21773,634,1517,1
21949,690,1492,1
22100,743,1510,1
22291,698,1525,1
22450,670,1538,1
22635,711,1550,1
22793,726,1551,1
22969,715,1542,1
23128,709,1559,1
23279,732,1546,1
23472,722,1560,1
23631,686,1599,1
23797,712,1587,1
23966,716,1592,1
24141,727,1571,1
24316,703,1541,1
24475,717,1545,1
24660,714,1531,1
24835,731,1542,1
25002,707,1567,1
25162,728,1543,1
25337,684,1551,1
25487,677,1552,1
25672,688,1551,1
25849,718,1548,1
26014,704,1545,1
26183,711,1555,1
26349,743,1542,1
26533,738,1532,1
26675,733,1520,1
26859,717,1527,1
27027,710,1534,1
27203,750,1505,1
27380,732,1522,1
27538,740,1542,1
27712,731,1547,1
27880,735,1538,1
28057,733,1555,1
28223,715,1570,1
28390,725,1550,1
28550,744,1550,1
28716,731,1557,1
28892,738,1552,1
29052,735,1555,1
29210,743,1534,1
29394,738,1520,1
29554,733,1531,1
29720,713,1550,1
29887,717,1559,1
