# Supplementary material for: The role of sex and handedness in the performance of the smartphone-based Finger-Tapping Test
Source: PLOS Digit Health. 2023 Aug 16;2(8):e0000304. doi: 10.1371/journal.pdig.0000304 (PMC10431671; doi:10.1371/journal.pdig.0000304)
Supplement: S1 Data — (ZIP) [file pdig.0000304.s001.zip › DataBase/Protocol I/Dominant hand/Male/JVR - Teste 6 12-06-2022 19-55-16.txt]

Dispositivo: samsung Galaxy S10+ SM-G975F
Orientação: Vertical
Apoio: Na mesa
Mão testada: Mão direita
Mão dominante: Mão direita
Data de nascimento: 10/7/2004
Width: 1440.0
Height: 2730.0

TEMPO,X,Y,AREA
549,571,1522,1
658,679,1477,1
791,686,1504,1
927,607,1544,1
1068,671,1517,1
1210,706,1496,1
1361,622,1534,1
1512,605,1560,1
1661,681,1540,1
1812,665,1517,1
1963,661,1520,1
2113,645,1528,1
2256,667,1542,1
2404,642,1520,1
2556,672,1507,1
2698,694,1485,1
2844,658,1515,1
2992,589,1559,1
3134,603,1559,1
3285,594,1541,1
3435,705,1510,1
3586,679,1571,1
3736,667,1548,1
3897,613,1600,1
4038,606,1594,1
4197,670,1536,1
4356,701,1534,1
4516,623,1586,1
4673,749,1597,1
4824,667,1597,1
4982,690,1524,1
5142,641,1538,1
5302,615,1525,1
5450,661,1547,1
5610,658,1597,1
5761,680,1573,1
5920,622,1536,1
6087,597,1514,1
6246,631,1557,1
6406,710,1545,1
6565,603,1545,1
6723,638,1508,1
6874,661,1520,1
7033,720,1479,1
7191,670,1514,1
7350,649,1524,1
7519,634,1506,1
7676,633,1531,1
7836,602,1499,1
7995,637,1496,1
8153,674,1527,1
8320,657,1524,1
8481,775,1502,1
8648,753,1513,1
8807,752,1494,1
8964,682,1476,1
9133,667,1481,1
9298,586,1528,1
9468,563,1471,1
9634,672,1468,1
9793,666,1527,1
9953,641,1541,1
10119,661,1496,1
10287,710,1514,1
10447,721,1581,1
10613,714,1564,1
10779,692,1538,1
10941,608,1557,1
11099,580,1567,1
11267,640,1511,1
11433,693,1496,1
11600,710,1529,1
11768,635,1554,1
11935,656,1542,1
12111,779,1454,1
12271,721,1468,1
12438,660,1535,1
12595,547,1574,1
12762,665,1546,1
12923,625,1598,1
13090,661,1589,1
13248,582,1577,1
13424,636,1518,1
13583,565,1556,1
13751,616,1547,1
13926,657,1531,1
14085,669,1557,1
14252,665,1553,1
14421,589,1593,1
14586,659,1546,1
14755,713,1508,1
14913,622,1575,1
15089,634,1525,1
15258,628,1557,1
15423,705,1537,1
15590,717,1528,1
15758,756,1487,1
15925,690,1543,1
16093,699,1527,1
16269,630,1561,1
16438,698,1539,1
16603,650,1509,1
16771,679,1517,1
16937,687,1526,1
17106,677,1554,1
17282,675,1511,1
17448,634,1534,1
17615,637,1551,1
17775,662,1511,1
17943,698,1508,1
18110,675,1502,1
18286,629,1481,1
18452,606,1510,1
18628,684,1517,1
18796,595,1557,1
18970,576,1545,1
19147,646,1537,1
19323,633,1522,1
19490,712,1466,1
19659,647,1525,1
19833,588,1565,1
20007,676,1560,1
20183,640,1525,1
20352,674,1510,1
20527,614,1514,1
20693,722,1499,1
20863,590,1566,1
21036,613,1606,1
21205,670,1527,1
21371,618,1556,1
21539,561,1611,1
21715,701,1569,1
21890,681,1574,1
22057,653,1558,1
22225,652,1506,1
22384,562,1571,1
22551,555,1545,1
22710,606,1516,1
22884,599,1540,1
23053,682,1514,1
23211,660,1536,1
23379,671,1558,1
23555,635,1522,1
23730,677,1554,1
23906,597,1577,1
24074,667,1563,1
24248,661,1513,1
24427,713,1525,1
24583,574,1587,1
24752,623,1517,1
24910,649,1531,1
25078,721,1491,1
25243,684,1548,1
25421,686,1555,1
25595,602,1600,1
25780,613,1588,1
25947,594,1601,1
26132,599,1638,1
26307,604,1583,1
26483,629,1574,1
26667,590,1612,1
26849,601,1584,1
27026,644,1594,1
27202,722,1568,1
27386,635,1575,1
27568,618,1586,1
27737,621,1615,1
27904,686,1546,1
28080,661,1522,1
28247,665,1529,1
28424,639,1549,1
28598,623,1577,1
28783,608,1580,1
28958,649,1586,1
29134,682,1575,1
29310,638,1591,1
29486,623,1543,1
29652,591,1589,1
29821,642,1580,1
29987,622,1546,1
