# Supplementary material for: The role of sex and handedness in the performance of the smartphone-based Finger-Tapping Test
Source: PLOS Digit Health. 2023 Aug 16;2(8):e0000304. doi: 10.1371/journal.pdig.0000304 (PMC10431671; doi:10.1371/journal.pdig.0000304)
Supplement: S1 Data — (ZIP) [file pdig.0000304.s001.zip › DataBase/Protocol I/Dominant hand/Male/KV - Teste 6 06-07-2022 14-11-31.txt]

Dispositivo: samsung Galaxy S10+ SM-G975F
Orientação: Vertical
Apoio: Na mesa
Mão testada: Mão direita
Mão dominante: Mão direita
Data de nascimento: 5/12/1978
Width: 1440.0
Height: 2730.0

TEMPO,X,Y,AREA
730,747,1420,1
905,753,1462,1
1090,755,1482,1
1262,712,1481,1
1448,702,1481,1
1623,733,1476,1
1799,728,1469,1
1983,716,1471,1
2150,732,1483,1
2317,726,1487,1
2484,710,1480,1
2651,685,1471,1
2811,711,1493,1
2968,711,1479,1
3129,710,1480,1
3287,735,1482,1
3464,704,1477,1
3631,708,1490,1
3798,712,1491,1
3957,726,1485,1
4125,704,1472,1
4282,698,1492,1
4442,718,1485,1
4600,733,1505,1
4768,697,1471,1
4927,728,1485,1
5086,731,1492,1
5254,716,1491,1
5411,725,1508,1
5580,710,1496,1
5739,705,1486,1
5897,715,1479,1
6073,722,1459,1
6240,723,1479,1
6416,739,1485,1
6591,731,1488,1
6757,740,1511,1
6918,747,1512,1
7069,788,1480,1
7236,735,1471,1
7394,742,1475,1
7551,741,1491,1
7712,782,1487,1
7880,737,1486,1
8029,741,1504,1
8180,702,1516,1
8340,704,1482,1
8498,697,1455,1
8657,727,1502,1
8807,717,1529,1
8966,726,1556,1
9126,723,1517,1
9283,716,1528,1
9443,712,1515,1
9602,720,1501,1
9762,727,1514,1
9921,761,1501,1
10072,747,1496,1
10221,768,1515,1
10370,752,1508,1
10539,719,1480,1
10714,717,1491,1
10873,722,1514,1
11033,738,1531,1
11191,753,1499,1
11341,746,1514,1
11500,735,1496,1
11652,750,1537,1
11810,738,1534,1
11969,699,1487,1
12119,705,1520,1
12278,730,1488,1
12445,717,1452,1
12614,702,1439,1
12781,706,1464,1
12947,717,1504,1
13115,713,1474,1
13265,717,1515,1
13433,723,1494,1
13600,735,1478,1
13769,718,1456,1
13926,746,1476,1
14100,725,1478,1
14264,725,1502,1
14419,726,1521,1
14571,735,1533,1
14730,759,1540,1
14888,786,1521,1
15055,724,1467,1
15215,737,1472,1
15390,763,1485,1
15564,756,1513,1
15741,802,1473,1
15917,800,1502,1
16101,766,1503,1
16276,757,1499,1
16443,781,1493,1
16602,779,1517,1
16761,781,1529,1
16920,752,1522,1
17078,753,1520,1
17254,735,1478,1
17423,754,1487,1
17589,756,1502,1
17757,735,1486,1
17924,730,1502,1
18082,783,1512,1
18265,761,1480,1
18441,765,1471,1
18626,750,1476,1
18794,760,1514,1
18953,768,1508,1
19102,764,1488,1
19263,742,1479,1
19438,744,1514,1
19621,742,1515,1
19788,729,1498,1
19948,757,1509,1
20114,749,1485,1
20274,776,1466,1
20433,754,1440,1
20609,744,1445,1
20776,748,1498,1
20952,723,1482,1
21118,687,1521,1
21287,721,1533,1
21445,738,1516,1
21621,742,1502,1
21780,833,1525,1
21954,796,1529,1
22130,781,1496,1
22298,769,1466,1
22466,783,1492,1
22632,789,1511,1
22809,770,1522,1
22993,766,1474,1
23186,751,1471,1
23359,743,1519,1
23543,746,1537,1
23727,744,1515,1
23904,780,1539,1
24063,765,1529,1
24229,776,1496,1
24382,751,1499,1
24547,749,1522,1
24708,794,1528,1
24866,766,1540,1
25017,771,1552,1
25169,749,1574,1
25323,732,1549,1
25476,750,1534,1
25628,767,1537,1
25777,753,1525,1
25928,759,1515,1
26087,757,1494,1
26247,737,1493,1
26406,741,1512,1
26555,774,1480,1
26706,755,1495,1
26872,751,1504,1
27033,732,1533,1
27200,731,1500,1
27366,757,1452,1
27533,753,1490,1
27710,736,1524,1
27885,731,1504,1
28054,749,1493,1
28220,791,1511,1
28397,778,1491,1
28555,786,1520,1
28730,758,1503,1
28914,742,1513,1
29082,741,1499,1
29259,717,1488,1
29416,743,1497,1
29583,769,1506,1
29751,824,1515,1
29919,752,1534,1
