# Supplementary material for: The role of sex and handedness in the performance of the smartphone-based Finger-Tapping Test
Source: PLOS Digit Health. 2023 Aug 16;2(8):e0000304. doi: 10.1371/journal.pdig.0000304 (PMC10431671; doi:10.1371/journal.pdig.0000304)
Supplement: S1 Data — (ZIP) [file pdig.0000304.s001.zip › DataBase/Protocol I/Dominant hand/Male/LLS - Teste 6 MD 13-07-2022 16-48-05.txt]

Dispositivo: samsung Galaxy S10+ SM-G975F
Orientação: Vertical
Apoio: Na mesa
Mão testada: Mão direita
Mão dominante: Mão direita
Data de nascimento: 22/7/1999
Width: 1440.0
Height: 2730.0

TEMPO,X,Y,AREA
448,749,1449,1
598,663,1478,1
759,724,1499,1
933,722,1459,1
1094,662,1477,1
1244,716,1522,1
1414,699,1556,1
1561,756,1522,1
1712,794,1502,1
1872,761,1511,1
2049,773,1494,1
2224,682,1506,1
2384,751,1537,1
2551,754,1534,1
2709,722,1526,1
2869,718,1532,1
3027,710,1512,1
3186,709,1534,1
3353,665,1547,1
3521,682,1539,1
3672,701,1537,1
3831,714,1558,1
3990,705,1522,1
4150,689,1553,1
4317,729,1532,1
4476,703,1545,1
4626,710,1542,1
4795,719,1534,1
4962,683,1577,1
5128,641,1564,1
5304,678,1552,1
5455,675,1591,1
5606,679,1586,1
5773,709,1560,1
5933,694,1574,1
6093,730,1537,1
6250,714,1494,1
6409,713,1552,1
6569,754,1524,1
6735,695,1522,1
6895,670,1528,1
7053,663,1513,1
7214,699,1517,1
7372,730,1494,1
7523,731,1521,1
7673,714,1551,1
7824,631,1566,1
7991,661,1551,1
8150,706,1534,1
8309,696,1525,1
8468,727,1522,1
8628,732,1502,1
8778,705,1534,1
8920,732,1561,1
9086,691,1537,1
9256,705,1514,1
9414,730,1555,1
9582,718,1570,1
9724,738,1565,1
9890,750,1551,1
10057,746,1574,1
10225,748,1565,1
10385,716,1587,1
10543,736,1538,1
10702,709,1562,1
10861,706,1547,1
11012,737,1569,1
11170,740,1543,1
11323,717,1555,1
11466,720,1563,1
11623,761,1523,1
11791,722,1468,1
11933,729,1510,1
12092,628,1505,1
12243,706,1517,1
12401,773,1471,1
12561,723,1485,1
12728,704,1476,1
12896,659,1505,1
13054,731,1520,1
13222,759,1491,1
13390,701,1486,1
13549,665,1518,1
13714,764,1505,1
13883,754,1503,1
14049,795,1483,1
14210,787,1476,1
14370,721,1489,1
14526,718,1537,1
14701,710,1510,1
14864,754,1494,1
15021,768,1499,1
15197,763,1436,1
15372,761,1479,1
15533,724,1514,1
15697,705,1554,1
15875,705,1476,1
16034,641,1526,1
16201,698,1517,1
16377,704,1491,1
16544,708,1542,1
16704,693,1551,1
16862,697,1568,1
17021,711,1544,1
17181,721,1500,1
17340,728,1502,1
17499,699,1527,1
17666,684,1557,1
17824,800,1522,1
18001,768,1552,1
18168,781,1525,1
18336,748,1548,1
18504,682,1515,1
18662,608,1583,1
18837,736,1532,1
18998,715,1553,1
19172,755,1497,1
19340,708,1483,1
19524,734,1522,1
19700,667,1534,1
19867,748,1561,1
20034,730,1571,1
20218,752,1518,1
20385,750,1526,1
20562,696,1552,1
20738,685,1542,1
20905,730,1545,1
21073,680,1573,1
21240,718,1553,1
21415,760,1528,1
21583,728,1560,1
21759,774,1508,1
21927,751,1520,1
22104,742,1471,1
22269,733,1540,1
22453,806,1541,1
22637,800,1521,1
22805,704,1560,1
22982,706,1560,1
23148,690,1606,1
23325,749,1576,1
23507,729,1625,1
23685,664,1604,1
23844,723,1574,1
24010,692,1546,1
24178,717,1507,1
24346,699,1488,1
24511,671,1485,1
24688,713,1482,1
24872,658,1486,1
25034,721,1501,1
25208,811,1504,1
25392,799,1486,1
25559,830,1514,1
25734,730,1534,1
25919,768,1522,1
26094,704,1549,1
26270,685,1566,1
26454,745,1515,1
26638,638,1528,1
26806,619,1525,1
26984,677,1537,1
27150,701,1522,1
27316,726,1511,1
27492,723,1473,1
27668,759,1513,1
27844,765,1534,1
28037,808,1482,1
28212,802,1498,1
28388,765,1551,1
28573,769,1569,1
28747,767,1535,1
28923,723,1493,1
29100,712,1503,1
29267,747,1520,1
29435,727,1488,1
29602,723,1522,1
29770,780,1491,1
29961,731,1468,1
