# Supplementary material for: The role of sex and handedness in the performance of the smartphone-based Finger-Tapping Test
Source: PLOS Digit Health. 2023 Aug 16;2(8):e0000304. doi: 10.1371/journal.pdig.0000304 (PMC10431671; doi:10.1371/journal.pdig.0000304)
Supplement: S1 Data — (ZIP) [file pdig.0000304.s001.zip › DataBase/Protocol I/Dominant hand/Male/MM - Teste 6 MD 13-07-2022 10-29-17.txt]

Dispositivo: samsung Galaxy S10+ SM-G975F
Orientação: Vertical
Apoio: Na mesa
Mão testada: Mão direita
Mão dominante: Mão direita
Data de nascimento: 23/5/1980
Width: 1440.0
Height: 2730.0

TEMPO,X,Y,AREA
829,712,1540,1
958,723,1511,1
1109,777,1503,1
1252,746,1506,1
1409,716,1544,1
1561,731,1516,1
1710,731,1543,1
1853,748,1525,1
2003,756,1543,1
2144,731,1537,1
2297,710,1570,1
2431,733,1568,1
2589,720,1563,1
2730,725,1575,1
2873,700,1568,1
3015,741,1580,1
3167,736,1580,1
3325,720,1594,1
3466,733,1615,1
3618,739,1579,1
3778,744,1551,1
3922,768,1570,1
4079,740,1572,1
4232,749,1583,1
4380,730,1578,1
4522,747,1596,1
4682,727,1586,1
4840,706,1612,1
4983,726,1592,1
5125,720,1618,1
5276,730,1613,1
5426,734,1610,1
5586,713,1616,1
5736,728,1605,1
5886,728,1600,1
6047,741,1607,1
6196,746,1589,1
6354,732,1598,1
6496,746,1617,1
6655,720,1632,1
6807,722,1646,1
6957,730,1631,1
7108,725,1601,1
7259,734,1610,1
7408,733,1643,1
7568,711,1643,1
7718,731,1620,1
7875,714,1639,1
8026,729,1615,1
8185,751,1612,1
8339,749,1627,1
8486,733,1638,1
8646,752,1615,1
8797,756,1658,1
8964,738,1609,1
9123,766,1626,1
9282,761,1605,1
9440,744,1608,1
9598,740,1607,1
9751,746,1617,1
9909,731,1623,1
10068,722,1647,1
10228,727,1628,1
10385,720,1625,1
10544,757,1585,1
10686,739,1604,1
10854,730,1608,1
11013,747,1609,1
11172,753,1608,1
11331,760,1605,1
11490,753,1571,1
11656,720,1569,1
11815,727,1576,1
11967,718,1635,1
12136,736,1599,1
12293,723,1621,1
12452,759,1642,1
12610,731,1632,1
12769,722,1637,1
12920,736,1628,1
13071,755,1596,1
13221,754,1641,1
13380,729,1640,1
13521,755,1649,1
13689,744,1606,1
13839,775,1586,1
13992,780,1620,1
14150,767,1629,1
14317,747,1641,1
14467,740,1636,1
14617,740,1618,1
14785,720,1598,1
14944,742,1631,1
15103,780,1619,1
15262,751,1625,1
15430,751,1601,1
15588,754,1605,1
15755,748,1607,1
15923,745,1580,1
16083,743,1618,1
16240,753,1624,1
16399,743,1606,1
16567,740,1615,1
16726,746,1595,1
16884,753,1607,1
17060,748,1598,1
17227,748,1583,1
17387,737,1593,1
17554,761,1577,1
17704,741,1623,1
17863,757,1613,1
18024,749,1587,1
18173,739,1612,1
18324,734,1636,1
18482,724,1617,1
18641,734,1597,1
18800,765,1577,1
18959,750,1605,1
19127,740,1586,1
19285,752,1608,1
19427,755,1643,1
19586,704,1644,1
19754,720,1619,1
19912,735,1666,1
20081,754,1631,1
20247,765,1587,1
20415,770,1623,1
20573,752,1596,1
20733,739,1597,1
20891,757,1612,1
21059,738,1621,1
21218,724,1661,1
21384,738,1638,1
21543,752,1638,1
21719,742,1629,1
21880,759,1652,1
22037,806,1662,1
22204,778,1632,1
22363,760,1643,1
22531,732,1616,1
22690,742,1626,1
22857,710,1637,1
23031,715,1620,1
23208,722,1632,1
23366,737,1629,1
23543,740,1608,1
23700,740,1628,1
23869,724,1635,1
24027,743,1621,1
24203,729,1600,1
24380,723,1571,1
24538,764,1582,1
24706,766,1569,1
24864,752,1606,1
25032,713,1632,1
25207,712,1607,1
25350,737,1601,1
25516,722,1600,1
25676,747,1560,1
25826,725,1617,1
25994,734,1613,1
26151,728,1586,1
26311,733,1584,1
26470,730,1617,1
26629,737,1624,1
26796,701,1638,1
26963,704,1636,1
27139,717,1620,1
27299,754,1615,1
27457,752,1617,1
27625,705,1640,1
27800,672,1672,1
27966,685,1674,1
28126,728,1626,1
28294,737,1610,1
28444,725,1666,1
28612,754,1607,1
28778,739,1623,1
28954,748,1612,1
29122,765,1606,1
29297,773,1586,1
29472,774,1620,1
29648,777,1606,1
29805,772,1617,1
29984,787,1594,1
