# Supplementary material for: The role of sex and handedness in the performance of the smartphone-based Finger-Tapping Test
Source: PLOS Digit Health. 2023 Aug 16;2(8):e0000304. doi: 10.1371/journal.pdig.0000304 (PMC10431671; doi:10.1371/journal.pdig.0000304)
Supplement: S1 Data — (ZIP) [file pdig.0000304.s001.zip › DataBase/Protocol I/Dominant hand/Male/MN - Teste 6 09-04-2022 22-58-43.txt]

Dispositivo: samsung Galaxy S10+ SM-G975F
Orientação: Vertical
Apoio: Na mesa
Mão testada: Mão direita
Mão dominante: Mão direita
Data de nascimento: 28/9/1996
Width: 1440.0
Height: 2730.0

TEMPO,X,Y,AREA
607,674,1536,1
757,774,1471,1
881,715,1428,1
1008,640,1467,1
1141,624,1491,1
1266,680,1439,1
1383,703,1508,1
1484,723,1453,1
1609,773,1399,1
1727,803,1391,1
1818,834,1413,1
1937,802,1461,1
2061,799,1441,1
2178,758,1465,1
2270,780,1445,1
2396,768,1474,1
2513,846,1355,1
2622,843,1361,1
2740,776,1457,1
2856,742,1465,1
2973,748,1478,1
3107,717,1514,1
3234,746,1504,1
3359,720,1505,1
3484,669,1514,1
3610,699,1493,1
3735,704,1503,1
3844,740,1496,1
3970,712,1511,1
4104,703,1563,1
4228,724,1488,1
4354,748,1432,1
4488,730,1497,1
4622,683,1491,1
4747,674,1471,1
4864,762,1470,1
4981,751,1511,1
5107,776,1490,1
5249,706,1545,1
5375,723,1481,1
5500,716,1482,1
5634,724,1502,1
5768,722,1559,1
5911,679,1596,1
6044,712,1544,1
6187,717,1476,1
6312,750,1485,1
6454,734,1488,1
6587,767,1490,1
6738,712,1514,1
6890,720,1497,1
7032,716,1550,1
7174,737,1541,1
7326,720,1538,1
7467,700,1548,1
7618,663,1562,1
7759,697,1574,1
7910,716,1561,1
8043,731,1534,1
8194,728,1425,1
8338,698,1514,1
8479,724,1460,1
8630,747,1494,1
8771,737,1497,1
8915,722,1538,1
9039,763,1498,1
9191,775,1479,1
9340,743,1476,1
9484,737,1418,1
9626,737,1422,1
9759,711,1563,1
9884,721,1534,1
10027,612,1544,1
10144,690,1484,1
10269,702,1517,1
10405,761,1463,1
10530,740,1433,1
10646,723,1504,1
10779,777,1407,1
10913,759,1381,1
11056,722,1472,1
11190,735,1494,1
11331,750,1436,1
11482,721,1533,1
11616,693,1600,1
11751,710,1464,1
11901,688,1387,1
12044,711,1451,1
12186,705,1562,1
12336,693,1535,1
12461,691,1559,1
12604,714,1448,1
12730,703,1508,1
12855,712,1488,1
12997,709,1464,1
13131,685,1514,1
13265,689,1531,1
13408,670,1553,1
13542,720,1483,1
13674,778,1432,1
13825,743,1396,1
13969,749,1466,1
14127,746,1442,1
14285,699,1509,1
14445,718,1401,1
14595,721,1416,1
14737,706,1507,1
14889,697,1531,1
15038,728,1407,1
15205,718,1505,1
15356,652,1580,1
15515,700,1547,1
15683,644,1539,1
15842,629,1544,1
15993,642,1499,1
16143,660,1524,1
16285,736,1462,1
16435,759,1439,1
16578,718,1638,1
16720,652,1611,1
16855,704,1545,1
16995,672,1476,1
17138,661,1614,1
17297,695,1481,1
17447,737,1499,1
17608,735,1497,1
17774,750,1527,1
17916,765,1540,1
18084,733,1519,1
18225,700,1616,1
18359,680,1564,1
18502,683,1533,1
18644,684,1587,1
18786,702,1514,1
18937,746,1491,1
19088,766,1462,1
19247,775,1439,1
19389,788,1398,1
19539,755,1419,1
19689,729,1488,1
19833,753,1435,1
19991,685,1439,1
20141,616,1568,1
20300,633,1349,1
20461,716,1440,1
20601,690,1499,1
20744,692,1532,1
20903,724,1495,1
21070,786,1452,1
21238,755,1455,1
21398,710,1491,1
21547,674,1540,1
21715,708,1414,1
21857,710,1465,1
22015,683,1476,1
22166,690,1516,1
22317,661,1499,1
22459,680,1466,1
22610,684,1478,1
22760,684,1493,1
22920,676,1485,1
23070,710,1461,1
23221,721,1522,1
23380,721,1485,1
23522,720,1505,1
23654,769,1446,1
23796,765,1496,1
23949,714,1531,1
24108,744,1451,1
24266,785,1435,1
24425,808,1404,1
24583,747,1456,1
24743,713,1545,1
24910,678,1540,1
25078,740,1410,1
25229,805,1318,1
25395,704,1534,1
25537,685,1517,1
25688,646,1533,1
25856,637,1493,1
26005,680,1456,1
26157,726,1397,1
26316,733,1431,1
26458,705,1568,1
26591,683,1523,1
26750,666,1534,1
26895,648,1594,1
27035,676,1519,1
27179,687,1464,1
27319,697,1410,1
27461,721,1394,1
27595,714,1479,1
27745,738,1430,1
27888,714,1477,1
28030,728,1483,1
28172,710,1559,1
28323,661,1507,1
28474,698,1430,1
28607,710,1416,1
28767,699,1485,1
28925,762,1440,1
29094,810,1388,1
29260,784,1410,1
29411,746,1581,1
29544,684,1676,1
29703,684,1557,1
29879,645,1498,1
