# Supplementary material for: The role of sex and handedness in the performance of the smartphone-based Finger-Tapping Test
Source: PLOS Digit Health. 2023 Aug 16;2(8):e0000304. doi: 10.1371/journal.pdig.0000304 (PMC10431671; doi:10.1371/journal.pdig.0000304)
Supplement: S1 Data — (ZIP) [file pdig.0000304.s001.zip › DataBase/Protocol I/Dominant hand/Male/MP - Teste 6 MD 13-07-2022 15-11-16.txt]

Dispositivo: samsung Galaxy S10+ SM-G975F
Orientação: Vertical
Apoio: Na mesa
Mão testada: Mão direita
Mão dominante: Mão direita
Data de nascimento: 27/2/1983
Width: 1440.0
Height: 2730.0

TEMPO,X,Y,AREA
55,744,1486,1
228,751,1471,1
387,780,1468,1
538,776,1474,1
697,779,1472,1
857,770,1464,1
1015,769,1473,1
1182,749,1479,1
1333,756,1458,1
1492,760,1477,1
1648,762,1482,1
1793,731,1486,1
1936,740,1471,1
2069,729,1471,1
2220,752,1476,1
2379,774,1472,1
2537,728,1479,1
2688,774,1466,1
2848,757,1475,1
3007,759,1473,1
3166,760,1473,1
3316,765,1477,1
3484,735,1478,1
3643,735,1462,1
3794,751,1466,1
3944,753,1462,1
4094,763,1469,1
4262,757,1467,1
4421,759,1467,1
4571,773,1475,1
4723,765,1475,1
4882,755,1478,1
5041,753,1482,1
5199,732,1505,1
5367,748,1485,1
5526,756,1473,1
5686,758,1473,1
5843,760,1487,1
6002,750,1475,1
6153,760,1484,1
6313,757,1494,1
6455,785,1475,1
6597,778,1487,1
6748,757,1502,1
6908,761,1488,1
7066,755,1507,1
7224,765,1473,1
7384,748,1489,1
7535,770,1494,1
7694,757,1508,1
7844,777,1493,1
8011,787,1499,1
8171,772,1494,1
8338,754,1492,1
8497,762,1496,1
8647,769,1479,1
8798,778,1486,1
8948,766,1484,1
9108,760,1476,1
9241,786,1492,1
9393,751,1513,1
9535,763,1502,1
9658,793,1498,1
9803,783,1513,1
9952,789,1508,1
10119,772,1505,1
10287,769,1502,1
10455,754,1495,1
10605,786,1461,1
10756,778,1508,1
10915,748,1517,1
11057,776,1492,1
11200,777,1499,1
11351,790,1494,1
11510,773,1509,1
11660,815,1504,1
11803,800,1503,1
11970,763,1514,1
12128,765,1511,1
12246,793,1496,1
12380,779,1514,1
12523,755,1527,1
12663,755,1525,1
12814,782,1498,1
12965,751,1507,1
13115,748,1502,1
13259,736,1522,1
13435,735,1518,1
13585,755,1494,1
13727,753,1511,1
13887,741,1504,1
14045,757,1509,1
14204,732,1511,1
14346,768,1484,1
14506,738,1495,1
14654,733,1491,1
14798,739,1506,1
14941,749,1512,1
15082,720,1523,1
15217,745,1522,1
15351,769,1512,1
15484,748,1514,1
15618,715,1523,1
15744,722,1530,1
15877,746,1531,1
16013,739,1531,1
16171,746,1519,1
16312,779,1522,1
16480,737,1554,1
16624,761,1523,1
16774,748,1526,1
16907,749,1528,1
17049,767,1533,1
17192,794,1503,1
17317,769,1529,1
17426,784,1528,1
17569,724,1518,1
17685,737,1521,1
17828,757,1529,1
18046,719,1535,1
18197,736,1518,1
18263,733,1548,1
18431,717,1530,1
18580,751,1531,1
18748,759,1520,1
18907,776,1508,1
19058,735,1527,1
19226,737,1514,1
19394,714,1504,1
19543,729,1521,1
19704,738,1506,1
19863,712,1511,1
20012,744,1511,1
20147,714,1543,1
20297,712,1555,1
20465,718,1531,1
20589,798,1520,1
20738,693,1540,1
20891,704,1566,1
21049,700,1552,1
21192,734,1515,1
21342,713,1518,1
21527,732,1526,1
21694,714,1522,1
21861,734,1504,1
21996,782,1499,1
22197,754,1524,1
22363,698,1531,1
22538,709,1521,1
22689,766,1517,1
22841,791,1505,1
22999,754,1521,1
23150,774,1511,1
23292,768,1511,1
23434,749,1514,1
23576,785,1506,1
23727,774,1502,1
23852,769,1497,1
23979,749,1505,1
24129,739,1505,1
24279,742,1517,1
24421,769,1499,1
24565,762,1495,1
24680,791,1493,1
24798,784,1516,1
24964,738,1533,1
25106,764,1505,1
25242,755,1522,1
25376,800,1502,1
25484,788,1514,1
25618,780,1543,1
25786,756,1518,1
25945,750,1513,1
26112,764,1493,1
26271,777,1484,1
26430,743,1484,1
26606,738,1487,1
26772,725,1500,1
26950,725,1498,1
27116,788,1501,1
27292,755,1505,1
27461,747,1504,1
27627,737,1523,1
27776,774,1509,1
27928,769,1522,1
28096,735,1525,1
28271,744,1505,1
28431,747,1526,1
28581,759,1511,1
28755,761,1504,1
28899,728,1527,1
29058,738,1511,1
29226,739,1508,1
29384,740,1514,1
29518,729,1518,1
29666,730,1523,1
29827,740,1517,1
29953,738,1525,1
