# Supplementary material for: The role of sex and handedness in the performance of the smartphone-based Finger-Tapping Test
Source: PLOS Digit Health. 2023 Aug 16;2(8):e0000304. doi: 10.1371/journal.pdig.0000304 (PMC10431671; doi:10.1371/journal.pdig.0000304)
Supplement: S1 Data — (ZIP) [file pdig.0000304.s001.zip › DataBase/Protocol I/Dominant hand/Male/OMS - Teste 6 MD 13-07-2022 16-18-09.txt]

Dispositivo: samsung Galaxy S10+ SM-G975F
Orientação: Vertical
Apoio: Na mesa
Mão testada: Mão direita
Mão dominante: Mão direita
Data de nascimento: 26/3/1980
Width: 1440.0
Height: 2730.0

TEMPO,X,Y,AREA
71,757,1546,1
277,714,1531,1
460,735,1501,1
653,756,1494,1
844,753,1501,1
1029,750,1500,1
1220,742,1515,1
1422,736,1511,1
1607,750,1505,1
1808,755,1504,1
1991,722,1527,1
2167,718,1516,1
2352,746,1498,1
2534,757,1510,1
2702,750,1533,1
2887,714,1554,1
3054,729,1525,1
3213,729,1537,1
3389,728,1530,1
3563,725,1527,1
3739,745,1511,1
3907,767,1504,1
4092,754,1502,1
4252,731,1511,1
4426,741,1499,1
4602,737,1502,1
4769,743,1507,1
4954,719,1534,1
5122,737,1514,1
5298,747,1511,1
5472,740,1508,1
5640,746,1511,1
5825,741,1514,1
5992,733,1520,1
6159,742,1519,1
6335,745,1522,1
6510,737,1514,1
6678,740,1517,1
6845,735,1510,1
7020,723,1511,1
7190,735,1514,1
7355,742,1517,1
7523,723,1525,1
7698,741,1514,1
7866,735,1510,1
8041,742,1511,1
8217,748,1500,1
8386,742,1520,1
8552,726,1529,1
8720,728,1519,1
8886,726,1517,1
9072,720,1520,1
9231,722,1524,1
9397,733,1521,1
9582,733,1513,1
9757,736,1514,1
9924,727,1517,1
10092,733,1511,1
10260,747,1517,1
10427,752,1514,1
10602,744,1520,1
10770,740,1529,1
10936,724,1530,1
11105,731,1528,1
11280,728,1521,1
11439,721,1533,1
11598,723,1534,1
11773,718,1541,1
11931,726,1533,1
12101,713,1534,1
12260,700,1523,1
12426,711,1543,1
12594,723,1545,1
12762,737,1544,1
12928,742,1548,1
13105,749,1528,1
13272,757,1522,1
13448,753,1537,1
13631,725,1543,1
13800,734,1537,1
13958,746,1539,1
14126,752,1543,1
14284,738,1542,1
14452,737,1545,1
14627,711,1560,1
14804,720,1541,1
14962,717,1540,1
15138,730,1538,1
15305,735,1545,1
15481,722,1542,1
15648,723,1558,1
15807,731,1560,1
15982,731,1550,1
16152,727,1551,1
16310,729,1532,1
16478,721,1555,1
16635,714,1545,1
16804,736,1535,1
16978,714,1540,1
17156,728,1534,1
17339,734,1524,1
17488,736,1528,1
17666,715,1549,1
17832,722,1563,1
17999,752,1531,1
18177,737,1520,1
18335,714,1534,1
18502,714,1541,1
18661,735,1528,1
18829,725,1526,1
18995,742,1531,1
19164,724,1530,1
19322,711,1551,1
19482,696,1557,1
19657,708,1522,1
19825,727,1538,1
20000,721,1554,1
20175,728,1552,1
20335,757,1530,1
20493,755,1526,1
20661,733,1526,1
20829,734,1534,1
20996,729,1531,1
21155,722,1521,1
21323,731,1521,1
21491,739,1520,1
21648,709,1536,1
21808,732,1528,1
21992,745,1536,1
22168,740,1540,1
22327,746,1546,1
22476,736,1548,1
22662,723,1544,1
22837,754,1535,1
22996,760,1529,1
23179,756,1521,1
23347,736,1538,1
23513,760,1515,1
23682,755,1517,1
23841,766,1520,1
24008,757,1523,1
24175,760,1540,1
24325,752,1543,1
24484,748,1546,1
24670,728,1549,1
24836,757,1536,1
25004,755,1533,1
25164,772,1520,1
25330,748,1534,1
25498,734,1512,1
25674,708,1551,1
25832,737,1532,1
26001,715,1540,1
26168,730,1514,1
26335,737,1509,1
26493,759,1504,1
26669,740,1520,1
26837,756,1505,1
27004,765,1511,1
27163,742,1519,1
27313,752,1525,1
27498,723,1540,1
27666,743,1517,1
27832,735,1537,1
27992,750,1520,1
28175,750,1521,1
28342,721,1541,1
28507,742,1522,1
28678,737,1546,1
28853,720,1541,1
29020,711,1537,1
29205,714,1515,1
29363,744,1514,1
29531,753,1513,1
29707,757,1519,1
29873,770,1500,1
