# Supplementary material for: The role of sex and handedness in the performance of the smartphone-based Finger-Tapping Test
Source: PLOS Digit Health. 2023 Aug 16;2(8):e0000304. doi: 10.1371/journal.pdig.0000304 (PMC10431671; doi:10.1371/journal.pdig.0000304)
Supplement: S1 Data — (ZIP) [file pdig.0000304.s001.zip › DataBase/Protocol I/Dominant hand/Male/RA - Teste 6 MD 13-07-2022 10-40-12.txt]

Dispositivo: samsung Galaxy S10+ SM-G975F
Orientação: Vertical
Apoio: Na mesa
Mão testada: Mão direita
Mão dominante: Mão direita
Data de nascimento: 11/4/1989
Width: 1440.0
Height: 2730.0

TEMPO,X,Y,AREA
458,737,1422,1
625,728,1490,1
750,718,1516,1
877,763,1522,1
1018,796,1502,1
1169,818,1499,1
1329,793,1509,1
1469,802,1498,1
1613,774,1517,1
1755,736,1562,1
1880,757,1551,1
2039,770,1532,1
2172,756,1537,1
2314,748,1525,1
2441,756,1509,1
2758,695,1537,1
2925,728,1525,1
3085,751,1523,1
3235,697,1568,1
3386,697,1568,1
3545,711,1566,1
3705,704,1552,1
3864,720,1536,1
4006,719,1544,1
4156,684,1567,1
4307,714,1545,1
4467,726,1551,1
4617,693,1558,1
4777,733,1537,1
4925,719,1546,1
5061,736,1541,1
5219,715,1554,1
5363,706,1552,1
5512,732,1528,1
5663,741,1529,1
5813,713,1539,1
5982,747,1534,1
6131,759,1534,1
6299,734,1528,1
6441,769,1524,1
6601,734,1535,1
6759,745,1537,1
6919,713,1545,1
7077,733,1528,1
7228,746,1545,1
7395,766,1504,1
7554,760,1511,1
7713,737,1534,1
7863,733,1521,1
8015,709,1535,1
8164,714,1534,1
8324,735,1527,1
8484,757,1525,1
8642,741,1527,1
8809,749,1522,1
8967,747,1518,1
9116,735,1533,1
9270,750,1541,1
9495,761,1520,1
9655,791,1508,1
9821,781,1506,1
9971,751,1527,1
10132,722,1532,1
10291,731,1528,1
10458,695,1533,1
10608,716,1519,1
10775,752,1514,1
10943,727,1528,1
11102,722,1530,1
11270,705,1522,1
11428,720,1515,1
11588,703,1516,1
11747,712,1507,1
11898,707,1525,1
12056,736,1512,1
12212,741,1508,1
12397,712,1514,1
12549,710,1511,1
12716,722,1510,1
12877,742,1493,1
13045,725,1495,1
13202,704,1482,1
13361,727,1490,1
13539,697,1506,1
13679,699,1505,1
13807,738,1520,1
13931,697,1521,1
14081,756,1488,1
14232,723,1505,1
14407,721,1528,1
14567,739,1517,1
14742,786,1492,1
14910,740,1538,1
15077,730,1528,1
15236,744,1537,1
15394,722,1540,1
15561,737,1540,1
15731,715,1539,1
15872,703,1534,1
16073,682,1553,1
16223,746,1501,1
16399,737,1523,1
16557,770,1517,1
16726,767,1526,1
16892,727,1529,1
17052,704,1524,1
17219,724,1525,1
17396,768,1494,1
17545,728,1537,1
17705,705,1527,1
17864,720,1521,1
18014,703,1551,1
18174,720,1540,1
18324,709,1555,1
18458,740,1553,1
18601,725,1523,1
18752,713,1563,1
18927,725,1515,1
19102,717,1514,1
19279,726,1526,1
19454,774,1494,1
19622,739,1536,1
19790,730,1514,1
19955,751,1520,1
20116,729,1519,1
20275,741,1539,1
20450,770,1527,1
20610,731,1538,1
20776,734,1519,1
20944,712,1540,1
21121,716,1533,1
21296,756,1502,1
21472,715,1525,1
21639,708,1534,1
21798,708,1560,1
21948,721,1566,1
22116,703,1553,1
22274,728,1546,1
22426,714,1541,1
22584,698,1511,1
22727,706,1557,1
22885,743,1520,1
23062,721,1498,1
23237,758,1505,1
23403,751,1523,1
23565,719,1551,1
23740,769,1511,1
23907,762,1526,1
24073,755,1553,1
24242,735,1550,1
24400,725,1564,1
24576,734,1544,1
24736,721,1545,1
24903,702,1514,1
25061,731,1548,1
25247,744,1519,1
25405,744,1531,1
25580,734,1517,1
25740,755,1511,1
25915,741,1524,1
26093,769,1521,1
26258,735,1545,1
26426,733,1519,1
26590,732,1525,1
26743,753,1562,1
26920,717,1549,1
27102,733,1551,1
27270,731,1545,1
27446,756,1533,1
27607,661,1536,1
27774,754,1528,1
27950,750,1545,1
28100,704,1559,1
28258,713,1551,1
28426,763,1546,1
28594,749,1534,1
28744,749,1565,1
28927,729,1552,1
29079,795,1529,1
29253,735,1545,1
29421,753,1554,1
29589,732,1537,1
29767,715,1580,1
29932,733,1585,1
