# Supplementary material for: The role of sex and handedness in the performance of the smartphone-based Finger-Tapping Test
Source: PLOS Digit Health. 2023 Aug 16;2(8):e0000304. doi: 10.1371/journal.pdig.0000304 (PMC10431671; doi:10.1371/journal.pdig.0000304)
Supplement: S1 Data — (ZIP) [file pdig.0000304.s001.zip › DataBase/Protocol I/Dominant hand/Male/RB - Teste 6 06-04-2022 20-25-38.txt]

Dispositivo: samsung Galaxy S10+ SM-G975F
Orientação: Vertical
Apoio: Na mesa
Mão testada: Mão direita
Mão dominante: Mão direita
Data de nascimento: 22/2/1996
Width: 1440.0
Height: 2730.0

TEMPO,X,Y,AREA
187,753,1551,1
325,753,1554,1
485,775,1543,1
650,743,1516,1
811,764,1512,1
969,757,1537,1
1112,758,1531,1
1269,766,1519,1
1431,798,1524,1
1571,793,1512,1
1713,782,1510,1
1864,754,1525,1
2014,740,1552,1
2158,785,1535,1
2298,807,1516,1
2432,798,1534,1
2568,772,1549,1
2700,695,1569,1
2834,730,1575,1
2976,750,1538,1
3119,780,1523,1
3253,753,1539,1
3395,764,1536,1
3545,773,1528,1
3696,766,1528,1
3848,764,1515,1
3989,781,1482,1
4139,795,1488,1
4283,774,1515,1
4442,787,1541,1
4600,759,1534,1
4768,775,1482,1
4928,780,1494,1
5085,782,1495,1
5252,751,1507,1
5427,727,1511,1
5604,755,1495,1
5772,751,1496,1
5938,765,1474,1
6097,791,1478,1
6265,813,1476,1
6424,778,1493,1
6574,776,1492,1
6733,746,1491,1
6885,763,1476,1
7044,759,1487,1
7202,746,1499,1
7371,715,1547,1
7545,724,1561,1
7705,723,1560,1
7873,740,1491,1
8056,754,1488,1
8231,734,1522,1
8408,738,1531,1
8574,775,1514,1
8744,783,1488,1
8917,768,1503,1
9074,769,1513,1
9234,786,1523,1
9405,774,1502,1
9571,763,1500,1
9737,748,1496,1
9905,758,1530,1
10079,765,1495,1
10256,788,1500,1
10416,796,1496,1
10583,775,1517,1
10757,753,1534,1
10943,744,1494,1
11119,775,1505,1
11303,819,1476,1
11486,735,1559,1
11661,717,1537,1
11829,756,1517,1
12004,785,1517,1
12189,761,1522,1
12356,728,1560,1
12532,793,1481,1
12707,763,1508,1
12883,737,1555,1
13059,715,1546,1
13226,749,1510,1
13411,747,1505,1
13569,762,1529,1
13754,741,1494,1
13930,705,1522,1
14105,670,1577,1
14282,724,1542,1
14456,759,1494,1
14631,773,1480,1
14808,763,1497,1
14974,729,1520,1
15169,754,1493,1
15344,778,1472,1
15527,780,1471,1
15712,766,1525,1
15896,771,1496,1
16063,787,1495,1
16238,810,1475,1
16407,794,1473,1
16582,799,1442,1
16741,798,1476,1
16917,786,1490,1
17076,809,1475,1
17244,802,1472,1
17402,768,1505,1
17569,761,1540,1
17737,756,1511,1
17912,776,1496,1
18097,779,1516,1
18263,787,1537,1
18439,771,1520,1
18608,781,1520,1
18783,786,1490,1
18958,765,1529,1
19134,750,1528,1
19283,789,1513,1
19452,785,1510,1
19619,769,1525,1
19785,737,1557,1
19962,754,1505,1
20129,783,1450,1
20296,781,1493,1
20464,754,1527,1
20631,761,1494,1
20808,801,1453,1
20982,783,1486,1
21159,785,1518,1
21344,804,1500,1
21518,797,1483,1
21702,750,1484,1
21894,782,1499,1
22095,767,1483,1
22287,766,1507,1
22455,792,1470,1
22640,805,1471,1
22823,756,1495,1
23007,820,1468,1
23184,800,1436,1
23351,754,1445,1
23518,791,1465,1
23718,792,1427,1
23870,729,1476,1
24045,728,1475,1
24213,746,1490,1
24389,762,1465,1
24564,722,1479,1
24749,713,1516,1
24924,759,1500,1
25109,770,1463,1
25292,766,1503,1
25483,729,1515,1
25659,744,1501,1
25835,795,1473,1
26019,811,1475,1
26221,791,1519,1
26397,818,1471,1
26589,796,1509,1
26790,791,1504,1
26989,768,1489,1
27181,785,1488,1
27367,775,1534,1
27549,790,1533,1
27743,792,1480,1
27938,815,1421,1
28128,784,1476,1
28321,799,1464,1
28504,783,1484,1
28689,780,1515,1
28882,753,1500,1
29041,791,1489,1
29225,785,1473,1
29392,759,1489,1
29575,739,1490,1
29759,748,1494,1
29951,726,1516,1
