# Supplementary material for: The role of sex and handedness in the performance of the smartphone-based Finger-Tapping Test
Source: PLOS Digit Health. 2023 Aug 16;2(8):e0000304. doi: 10.1371/journal.pdig.0000304 (PMC10431671; doi:10.1371/journal.pdig.0000304)
Supplement: S1 Data — (ZIP) [file pdig.0000304.s001.zip › DataBase/Protocol I/Dominant hand/Male/RL - Teste 6 04-07-2022 15-48-18.txt]

Dispositivo: samsung Galaxy S10+ SM-G975F
Orientação: Vertical
Apoio: Na mesa
Mão testada: Mão direita
Mão dominante: Mão direita
Data de nascimento: 15/4/1985
Width: 1440.0
Height: 2730.0

TEMPO,X,Y,AREA
393,748,1522,1
528,778,1530,1
661,737,1535,1
788,691,1523,1
914,711,1514,1
1040,718,1517,1
1180,719,1517,1
1306,703,1535,1
1432,702,1526,1
1557,741,1502,1
1682,748,1521,1
1800,750,1521,1
1940,724,1540,1
2077,703,1543,1
2208,732,1505,1
2343,748,1500,1
2486,740,1502,1
2628,720,1523,1
2761,742,1525,1
2914,732,1525,1
3038,737,1516,1
3189,718,1521,1
3331,735,1526,1
3481,732,1522,1
3624,733,1546,1
3775,738,1542,1
3933,682,1541,1
4075,714,1521,1
4220,717,1531,1
4344,718,1526,1
4487,737,1522,1
4619,740,1533,1
4753,737,1531,1
4896,719,1539,1
5039,701,1534,1
5172,729,1543,1
5307,734,1532,1
5431,733,1531,1
5566,749,1508,1
5699,754,1514,1
5842,768,1540,1
5974,771,1522,1
6118,751,1503,1
6243,766,1517,1
6395,739,1524,1
6528,740,1527,1
6669,729,1564,1
6805,732,1565,1
6947,727,1535,1
7072,751,1540,1
7205,773,1534,1
7348,770,1554,1
7491,783,1531,1
7607,764,1547,1
7758,735,1536,1
7892,740,1547,1
8042,725,1534,1
8177,705,1534,1
8310,695,1543,1
8469,722,1507,1
8620,723,1505,1
8771,737,1520,1
8913,774,1525,1
9072,749,1497,1
9213,755,1498,1
9364,768,1513,1
9515,766,1509,1
9657,746,1516,1
9800,744,1514,1
9941,763,1534,1
10085,716,1517,1
10227,716,1512,1
10378,734,1510,1
10528,793,1514,1
10661,778,1548,1
10794,767,1520,1
10946,783,1513,1
11105,725,1518,1
11273,741,1502,1
11414,747,1532,1
11582,740,1494,1
11716,732,1528,1
11859,746,1524,1
12000,772,1481,1
12127,747,1485,1
12268,759,1519,1
12419,730,1511,1
12578,735,1516,1
12729,746,1512,1
12896,749,1506,1
13056,721,1499,1
13215,750,1519,1
13374,737,1522,1
13541,737,1502,1
13692,750,1512,1
13851,755,1507,1
14017,714,1506,1
14177,731,1501,1
14335,737,1494,1
14486,738,1495,1
14646,733,1517,1
14796,682,1513,1
14963,715,1499,1
15106,718,1502,1
15264,706,1491,1
15391,717,1491,1
15523,708,1498,1
15657,760,1485,1
15791,734,1477,1
15918,791,1505,1
16050,716,1499,1
16185,702,1493,1
16320,705,1520,1
16444,729,1517,1
16570,714,1545,1
16703,738,1551,1
16846,742,1527,1
16981,757,1523,1
17113,769,1521,1
17256,753,1522,1
17390,759,1504,1
17532,757,1517,1
17665,785,1530,1
17809,770,1511,1
17934,801,1508,1
18075,785,1504,1
18210,741,1518,1
18361,740,1526,1
18495,722,1531,1
18645,725,1531,1
18796,754,1534,1
18938,783,1540,1
19089,757,1513,1
19231,712,1515,1
19382,734,1516,1
19514,754,1555,1
19657,756,1525,1
19800,751,1517,1
19942,761,1548,1
20092,727,1552,1
20235,717,1536,1
20385,719,1528,1
20538,724,1517,1
20687,730,1508,1
20839,738,1541,1
20980,732,1523,1
21114,737,1534,1
21265,738,1506,1
21407,781,1503,1
21547,771,1488,1
21700,769,1487,1
21849,747,1508,1
22009,735,1523,1
22152,699,1525,1
22300,753,1518,1
22453,708,1512,1
22612,747,1499,1
22771,769,1512,1
22939,721,1525,1
23097,723,1520,1
23247,731,1504,1
23390,740,1482,1
23532,743,1460,1
23656,770,1447,1
23791,698,1491,1
23915,680,1561,1
24060,678,1541,1
24185,671,1550,1
24318,727,1517,1
24461,773,1509,1
24612,754,1511,1
24753,736,1517,1
24896,739,1524,1
25030,757,1479,1
25163,801,1468,1
25290,805,1483,1
25424,814,1503,1
25556,764,1531,1
25708,779,1491,1
25859,766,1486,1
26000,790,1479,1
26135,760,1486,1
26278,793,1502,1
26429,717,1522,1
26570,753,1502,1
26712,740,1503,1
26864,780,1511,1
27006,710,1536,1
27148,731,1528,1
27299,745,1528,1
27449,740,1522,1
27589,769,1517,1
27749,724,1502,1
27893,754,1520,1
28043,748,1560,1
28186,709,1579,1
28328,690,1568,1
28480,757,1532,1
28611,740,1523,1
28762,731,1517,1
28913,710,1534,1
29063,740,1534,1
29222,739,1529,1
29358,746,1548,1
29532,691,1514,1
29700,726,1522,1
29867,726,1537,1
