# Supplementary material for: The role of sex and handedness in the performance of the smartphone-based Finger-Tapping Test
Source: PLOS Digit Health. 2023 Aug 16;2(8):e0000304. doi: 10.1371/journal.pdig.0000304 (PMC10431671; doi:10.1371/journal.pdig.0000304)
Supplement: S1 Data — (ZIP) [file pdig.0000304.s001.zip › DataBase/Protocol I/Dominant hand/Male/WAS - Teste 6 MD 13-07-2022 10-03-45.txt]

Dispositivo: samsung Galaxy S10+ SM-G975F
Orientação: Vertical
Apoio: Na mesa
Mão testada: Mão direita
Mão dominante: Mão direita
Data de nascimento: 21/8/1991
Width: 1440.0
Height: 2730.0

TEMPO,X,Y,AREA
445,711,1533,1
623,723,1556,1
781,729,1583,1
957,759,1574,1
1115,729,1560,1
1274,725,1576,1
1433,744,1548,1
1593,738,1551,1
1752,728,1551,1
1901,738,1536,1
2061,746,1528,1
2228,766,1518,1
2397,767,1505,1
2538,774,1491,1
2688,774,1497,1
2830,773,1483,1
2997,787,1490,1
3165,773,1500,1
3323,756,1522,1
3492,762,1519,1
3652,792,1507,1
3801,774,1520,1
3962,762,1516,1
4119,780,1514,1
4278,782,1513,1
4429,751,1522,1
4563,740,1540,1
4722,755,1524,1
4881,774,1534,1
5041,751,1528,1
5190,747,1527,1
5350,741,1517,1
5492,740,1519,1
5643,758,1528,1
5803,757,1518,1
5952,743,1526,1
6111,727,1545,1
6270,704,1554,1
6428,714,1545,1
6572,722,1552,1
6720,732,1529,1
6865,722,1548,1
7014,739,1548,1
7156,749,1553,1
7300,756,1554,1
7432,715,1602,1
7584,773,1559,1
7674,781,1569,1
7834,785,1547,1
7969,769,1551,1
8101,746,1560,1
8236,773,1553,1
8360,762,1563,1
8520,710,1594,1
8671,735,1572,1
8812,752,1590,1
8947,734,1597,1
9089,743,1563,1
9230,740,1544,1
9331,732,1569,1
9483,774,1550,1
9650,766,1556,1
9809,754,1554,1
9951,751,1539,1
10110,746,1530,1
10260,730,1534,1
10411,721,1491,1
10570,726,1482,1
10721,724,1493,1
10871,760,1479,1
11022,737,1501,1
11173,725,1523,1
11323,749,1504,1
11457,764,1496,1
11592,791,1504,1
11732,816,1520,1
11876,804,1537,1
12026,796,1552,1
12184,741,1538,1
12326,723,1534,1
12462,724,1530,1
12612,747,1506,1
12755,722,1525,1
12921,743,1527,1
13089,767,1548,1
13248,749,1552,1
13414,730,1534,1
13565,722,1541,1
13717,763,1520,1
13869,757,1518,1
14026,763,1502,1
14176,787,1494,1
14327,782,1491,1
14470,716,1508,1
14628,700,1491,1
14770,722,1471,1
14904,766,1471,1
15063,793,1476,1
15187,792,1491,1
15348,781,1476,1
15491,792,1485,1
15649,800,1504,1
15791,765,1517,1
15935,763,1498,1
16076,749,1494,1
16218,800,1467,1
16394,782,1468,1
16528,791,1453,1
16688,723,1468,1
16795,743,1497,1
16921,752,1487,1
17080,752,1517,1
17338,731,1552,1
17516,752,1537,1
17674,777,1517,1
17834,773,1540,1
18000,729,1551,1
18151,736,1543,1
18327,731,1527,1
18479,760,1529,1
18653,712,1533,1
18785,743,1489,1
18961,704,1485,1
19104,698,1520,1
19248,735,1531,1
19406,788,1513,1
19546,820,1543,1
19691,778,1530,1
19833,755,1510,1
19992,743,1508,1
20142,750,1518,1
20300,751,1524,1
20443,728,1544,1
20611,732,1515,1
20753,759,1523,1
20878,735,1555,1
21046,702,1560,1
21221,720,1517,1
21355,767,1491,1
21515,752,1537,1
21673,738,1517,1
21823,738,1515,1
21991,729,1494,1
22149,775,1465,1
22301,718,1545,1
22468,742,1519,1
22619,738,1524,1
22853,673,1579,1
23045,666,1590,1
23203,751,1517,1
23356,743,1540,1
23507,741,1554,1
23666,770,1537,1
23823,743,1518,1
23950,756,1542,1
24091,775,1577,1
24250,809,1539,1
24400,840,1560,1
24543,824,1557,1
24701,748,1562,1
24869,761,1532,1
25020,791,1523,1
25178,801,1517,1
25339,736,1522,1
25505,723,1503,1
25656,753,1490,1
25798,769,1506,1
25966,766,1476,1
26109,728,1506,1
26258,747,1508,1
26401,775,1514,1
26560,789,1510,1
26711,807,1501,1
26869,785,1506,1
27012,750,1522,1
27163,733,1508,1
27313,739,1540,1
27480,778,1511,1
27649,791,1508,1
27824,792,1483,1
27983,754,1480,1
28132,703,1508,1
28283,716,1519,1
28433,744,1524,1
28593,753,1485,1
28761,753,1463,1
28936,793,1462,1
29095,773,1510,1
29263,765,1536,1
29429,740,1547,1
29589,720,1539,1
29749,747,1498,1
29914,741,1460,1
