# Supplementary material for: The role of sex and handedness in the performance of the smartphone-based Finger-Tapping Test
Source: PLOS Digit Health. 2023 Aug 16;2(8):e0000304. doi: 10.1371/journal.pdig.0000304 (PMC10431671; doi:10.1371/journal.pdig.0000304)
Supplement: S1 Data — (ZIP) [file pdig.0000304.s001.zip › DataBase/Protocol I/Non-dominant hand/Female/AS - Teste 6 06-07-2022 14-19-45.txt]

Dispositivo: samsung Galaxy S10+ SM-G975F
Orientação: Vertical
Apoio: Na mesa
Mão testada: Mão direita
Mão dominante: Mão esquerda
Data de nascimento: 30/3/1987
Width: 1440.0
Height: 2730.0

TEMPO,X,Y,AREA
448,646,1460,1
582,659,1473,1
717,624,1517,1
834,669,1533,1
950,692,1536,1
1075,655,1545,1
1194,747,1519,1
1319,662,1593,1
1445,793,1554,1
1553,738,1589,1
1678,743,1580,1
1788,764,1580,1
1921,712,1545,1
2021,770,1530,1
2156,751,1518,1
2289,805,1505,1
2414,752,1519,1
2540,794,1503,1
2667,805,1519,1
2800,816,1473,1
2899,757,1505,1
3033,767,1491,1
3166,776,1473,1
3284,759,1506,1
3400,766,1491,1
3544,799,1479,1
3679,769,1485,1
3794,728,1502,1
3937,735,1518,1
4062,750,1520,1
4188,723,1537,1
4322,756,1505,1
4456,813,1491,1
4589,771,1474,1
4724,780,1498,1
4857,793,1491,1
4982,806,1504,1
5108,799,1481,1
5233,794,1473,1
5350,807,1504,1
5493,791,1482,1
5609,794,1489,1
5743,786,1480,1
5903,791,1514,1
6045,780,1543,1
6195,746,1517,1
6329,785,1502,1
6455,807,1515,1
6581,836,1531,1
6731,764,1537,1
6882,828,1425,1
7023,742,1476,1
7148,696,1509,1
7292,717,1509,1
7434,746,1499,1
7568,747,1501,1
7717,757,1455,1
7836,782,1418,1
7927,740,1468,1
8044,614,1558,1
8186,773,1455,1
8312,661,1535,1
8463,699,1531,1
8605,733,1545,1
8747,752,1525,1
8890,774,1506,1
9023,780,1504,1
9157,762,1509,1
9274,805,1509,1
9408,733,1551,1
9540,795,1513,1
9689,759,1516,1
9825,764,1528,1
9983,763,1515,1
10127,823,1488,1
10269,784,1520,1
10386,863,1506,1
10477,650,1605,1
10630,787,1476,1
10771,728,1531,1
10915,755,1544,1
11072,724,1548,1
11216,801,1513,1
11373,761,1524,1
11491,796,1520,1
11625,720,1545,1
11766,736,1525,1
11917,718,1555,1
12058,761,1537,1
12220,766,1505,1
12370,804,1481,1
12503,740,1521,1
12621,751,1569,1
12752,747,1548,1
12879,741,1524,1
12996,819,1506,1
13255,779,1519,1
13431,686,1525,1
13591,666,1552,1
13757,634,1568,1
13900,682,1522,1
14058,703,1514,1
14184,773,1533,1
14292,745,1544,1
14434,711,1534,1
14577,771,1530,1
14769,653,1568,1
14921,643,1560,1
15097,654,1517,1
15239,717,1508,1
15380,725,1559,1
15515,755,1554,1
15665,709,1547,1
15807,742,1534,1
16066,744,1470,1
16283,716,1561,1
16453,734,1488,1
16594,723,1488,1
16751,729,1482,1
16904,801,1453,1
17028,652,1512,1
17153,576,1568,1
17320,626,1564,1
17454,647,1594,1
17739,730,1513,1
17941,735,1494,1
18107,716,1514,1
18283,695,1513,1
18426,799,1486,1
18568,725,1534,1
18726,722,1527,1
18851,733,1513,1
19002,732,1521,1
19145,708,1521,1
19288,781,1521,1
19369,750,1528,1
19538,786,1487,1
19704,748,1540,1
19881,686,1520,1
20031,716,1495,1
20181,747,1471,1
20350,742,1483,1
20466,828,1431,1
20624,754,1535,1
20765,715,1540,1
20943,656,1561,1
21102,641,1496,1
21269,671,1512,1
21402,809,1491,1
21537,754,1518,1
21645,781,1515,1
21803,722,1528,1
21973,619,1563,1
22123,720,1496,1
22274,712,1473,1
22432,734,1550,1
22575,701,1541,1
22716,728,1546,1
22789,674,1580,1
23126,696,1571,1
23293,762,1520,1
23460,715,1492,1
23620,720,1508,1
23778,710,1494,1
23921,769,1494,1
24089,732,1522,1
24214,772,1490,1
24304,644,1564,1
24439,697,1536,1
24598,637,1574,1
24690,578,1592,1
24917,692,1599,1
25076,750,1560,1
25243,810,1520,1
25409,763,1524,1
25536,808,1528,1
25669,783,1526,1
25769,567,1622,1
25944,683,1540,1
26095,690,1546,1
26289,566,1572,1
26430,623,1530,1
26564,619,1549,1
26715,590,1547,1
26798,498,1629,0
26941,476,1640,0
27201,631,1630,1
27393,645,1624,1
27527,715,1567,1
27710,659,1572,1
27902,721,1591,1
28086,644,1550,1
28229,721,1560,1
28386,737,1528,1
28564,786,1466,1
28705,710,1511,1
28849,582,1609,1
29033,560,1638,1
29175,594,1603,1
29316,594,1594,1
29475,600,1609,1
29617,676,1586,1
29769,729,1591,1
29910,693,1577,1
