# Supplementary material for: The role of sex and handedness in the performance of the smartphone-based Finger-Tapping Test
Source: PLOS Digit Health. 2023 Aug 16;2(8):e0000304. doi: 10.1371/journal.pdig.0000304 (PMC10431671; doi:10.1371/journal.pdig.0000304)
Supplement: S1 Data — (ZIP) [file pdig.0000304.s001.zip › DataBase/Protocol I/Non-dominant hand/Female/BS - Teste 6 28-06-2022 22-37-17.txt]

Dispositivo: samsung Galaxy S10+ SM-G975F
Orientação: Vertical
Apoio: Na mesa
Mão testada: Mão esquerda
Mão dominante: Mão direita
Data de nascimento: 16/11/1993
Width: 1440.0
Height: 2730.0

TEMPO,X,Y,AREA
246,781,1508,1
394,663,1424,1
655,737,1485,1
839,651,1569,1
947,668,1589,1
1081,725,1573,1
1215,718,1581,1
1358,714,1582,1
1508,710,1555,1
1658,778,1569,1
1800,785,1566,1
1935,737,1589,1
2076,652,1509,1
2243,696,1534,1
2386,672,1529,1
2536,706,1591,1
2696,690,1550,1
2846,631,1511,1
2997,637,1499,1
3166,668,1525,1
3333,688,1512,1
3483,727,1571,1
3632,749,1563,1
3792,700,1550,1
3960,669,1524,1
4118,660,1525,1
4271,698,1559,1
4412,715,1555,1
4570,717,1569,1
4738,692,1554,1
4914,676,1549,1
5056,639,1586,1
5224,679,1602,1
5390,718,1595,1
5548,730,1574,1
5700,695,1522,1
5867,712,1548,1
6043,666,1506,1
6210,664,1557,1
6378,694,1559,1
6554,692,1564,1
6712,648,1543,1
6871,644,1551,1
7047,637,1526,1
7222,708,1599,1
7399,652,1582,1
7557,676,1537,1
7725,682,1545,1
7883,619,1511,1
8068,724,1554,1
8227,732,1540,1
8377,732,1553,1
8553,759,1556,1
8722,629,1502,1
8895,656,1505,1
9055,671,1551,1
9207,702,1567,1
9374,705,1558,1
9540,705,1564,1
9708,672,1556,1
9874,736,1592,1
10051,690,1521,1
10210,619,1519,1
10378,646,1541,1
10554,717,1604,1
10720,711,1545,1
10913,664,1510,1
11089,650,1464,1
11273,627,1500,1
11440,680,1577,1
11632,764,1589,1
11817,724,1534,1
12009,702,1541,1
12211,708,1555,1
12395,705,1588,1
12579,693,1547,1
12763,625,1484,1
12956,706,1514,1
13155,725,1594,1
13356,705,1558,1
13540,667,1543,1
13708,771,1571,1
13867,723,1568,1
14043,680,1533,1
14210,653,1509,1
14385,647,1554,1
14560,706,1515,1
14729,682,1513,1
14895,760,1511,1
15072,700,1545,1
15231,723,1578,1
15406,742,1591,1
15564,653,1553,1
15732,698,1571,1
15916,729,1568,1
16091,732,1564,1
16293,669,1521,1
16469,681,1523,1
16662,751,1564,1
16836,720,1510,1
17023,690,1503,1
17215,681,1517,1
17397,754,1534,1
17565,740,1534,1
17756,730,1542,1
17924,652,1534,1
18125,734,1546,1
18309,723,1528,1
18493,827,1557,1
18669,706,1533,1
18854,702,1563,1
19039,715,1568,1
19230,653,1491,1
19407,620,1460,1
19616,774,1490,1
19790,800,1534,1
19983,755,1533,1
20150,668,1555,1
20335,663,1494,1
20552,729,1513,1
20744,777,1560,1
20913,727,1580,1
21096,689,1549,1
21281,723,1580,1
21465,759,1577,1
21639,732,1580,1
21832,638,1565,1
22025,644,1500,1
22208,732,1552,1
22384,805,1602,1
22560,750,1560,1
22752,671,1505,1
22928,695,1492,1
23130,776,1548,1
23304,762,1553,1
23490,768,1495,1
23689,660,1473,1
23873,759,1509,1
24075,764,1466,1
24250,720,1488,1
24434,757,1537,1
24617,677,1531,1
24810,677,1612,1
25003,749,1625,1
25172,721,1557,1
25372,683,1496,1
25564,753,1499,1
25748,764,1560,1
25932,717,1501,1
26108,673,1480,1
26308,715,1566,1
26485,709,1563,1
26669,693,1528,1
26843,755,1562,1
27028,702,1525,1
27222,698,1525,1
27413,784,1534,1
27606,703,1505,1
27806,712,1540,1
27991,718,1582,1
28173,696,1534,1
28348,663,1523,1
28526,708,1554,1
28709,646,1511,1
28886,622,1490,1
29086,728,1528,1
29280,666,1554,1
29438,735,1573,1
29628,687,1524,1
29807,691,1543,1
29998,711,1568,1
