# Supplementary material for: The role of sex and handedness in the performance of the smartphone-based Finger-Tapping Test
Source: PLOS Digit Health. 2023 Aug 16;2(8):e0000304. doi: 10.1371/journal.pdig.0000304 (PMC10431671; doi:10.1371/journal.pdig.0000304)
Supplement: S1 Data — (ZIP) [file pdig.0000304.s001.zip › DataBase/Protocol I/Non-dominant hand/Female/MG - Teste 6 06-07-2022 10-57-52.txt]

Dispositivo: samsung Galaxy S10+ SM-G975F
Orientação: Vertical
Apoio: Na mesa
Mão testada: Mão esquerda
Mão dominante: Mão direita
Data de nascimento: 9/10/1979
Width: 1440.0
Height: 2730.0

TEMPO,X,Y,AREA
231,715,1499,1
398,683,1547,1
547,760,1513,1
698,720,1532,1
850,767,1540,1
1024,740,1488,1
1169,671,1491,1
1310,707,1511,1
1477,701,1505,1
1653,693,1512,1
1812,717,1531,1
1996,701,1497,1
2180,723,1526,1
2372,739,1522,1
2558,702,1547,1
2758,697,1520,1
2934,708,1530,1
3118,698,1527,1
3277,737,1520,1
3468,742,1511,1
3645,744,1530,1
3796,746,1538,1
3954,699,1523,1
4113,721,1545,1
4298,712,1540,1
4466,700,1562,1
4632,712,1554,1
4801,688,1551,1
4966,720,1544,1
5127,737,1547,1
5284,726,1559,1
5469,720,1562,1
5671,702,1558,1
5879,742,1537,1
6063,730,1554,1
6256,722,1558,1
6449,737,1532,1
6623,722,1563,1
6817,712,1531,1
7010,669,1552,1
7234,757,1531,1
7435,758,1530,1
7619,756,1560,1
7820,728,1544,1
8021,705,1522,1
8204,741,1580,1
8431,772,1573,1
8641,726,1546,1
8833,732,1521,1
9027,702,1508,1
9209,711,1545,1
9402,711,1561,1
9603,728,1526,1
9813,736,1522,1
9996,755,1545,1
10189,749,1517,1
10382,730,1519,1
10557,706,1535,1
10740,727,1539,1
10916,712,1550,1
11093,715,1540,1
11268,716,1537,1
11426,706,1519,1
11594,690,1521,1
11802,754,1529,1
12005,712,1513,1
12231,764,1531,1
12414,719,1514,1
12632,715,1551,1
12841,750,1534,1
13052,752,1519,1
13276,724,1511,1
13477,766,1537,1
13677,733,1525,1
13888,724,1545,1
14104,707,1528,1
14313,751,1539,1
14506,744,1549,1
14722,766,1556,1
14925,750,1540,1
15117,706,1531,1
15334,738,1541,1
15528,749,1544,1
15703,712,1535,1
15904,749,1554,1
16114,718,1532,1
16331,737,1514,1
16548,724,1546,1
16749,730,1570,1
16949,726,1538,1
17150,723,1527,1
17359,745,1556,1
17587,727,1537,1
17803,727,1525,1
18038,713,1540,1
18247,733,1540,1
18440,717,1527,1
18640,766,1539,1
18859,729,1531,1
19059,731,1567,1
19259,738,1531,1
19443,714,1529,1
19645,751,1554,1
19845,762,1570,1
20038,744,1557,1
20222,695,1558,1
20431,730,1550,1
20640,757,1520,1
20841,751,1528,1
21036,708,1544,1
21243,759,1551,1
21460,736,1508,1
21686,741,1514,1
21887,726,1529,1
22097,784,1562,1
22306,727,1527,1
22523,761,1530,1
22724,759,1548,1
22926,746,1545,1
23134,760,1540,1
23318,748,1551,1
23510,729,1529,1
23727,713,1525,1
23911,748,1548,1
24163,740,1528,1
24382,765,1527,1
24632,712,1528,1
24868,768,1554,1
25092,689,1537,1
25352,758,1557,1
25618,739,1536,1
25845,756,1560,1
26055,723,1546,1
26264,725,1551,1
26489,747,1543,1
26706,731,1556,1
26910,763,1561,1
27100,750,1566,1
27292,754,1564,1
27484,760,1586,1
27686,741,1579,1
27896,765,1580,1
28063,734,1579,1
28282,735,1567,1
28508,746,1566,1
28717,695,1585,1
28935,741,1609,1
29169,675,1560,1
29401,737,1577,1
29620,719,1561,1
29845,704,1565,1
