# Supplementary material for: The role of sex and handedness in the performance of the smartphone-based Finger-Tapping Test
Source: PLOS Digit Health. 2023 Aug 16;2(8):e0000304. doi: 10.1371/journal.pdig.0000304 (PMC10431671; doi:10.1371/journal.pdig.0000304)
Supplement: S1 Data — (ZIP) [file pdig.0000304.s001.zip › DataBase/Protocol I/Non-dominant hand/Male/AP - Teste 6 06-07-2022 14-35-21.txt]

Dispositivo: samsung Galaxy S10+ SM-G975F
Orientação: Vertical
Apoio: Na mesa
Mão testada: Mão esquerda
Mão dominante: Mão direita
Data de nascimento: 24/2/1993
Width: 1440.0
Height: 2730.0

TEMPO,X,Y,AREA
401,755,1575,1
519,714,1527,1
685,679,1550,1
811,587,1491,1
878,645,1537,1
1020,608,1495,1
1102,693,1504,1
1188,650,1508,1
1313,640,1480,1
1413,675,1498,1
1505,674,1540,1
1639,733,1500,1
1806,669,1500,1
1899,603,1469,1
2023,684,1526,1
2132,593,1505,1
2259,609,1521,1
2417,579,1567,1
2567,499,1502,0
2719,639,1577,1
2870,674,1615,1
3028,679,1664,1
3170,682,1580,1
3321,669,1517,1
3479,656,1528,1
3638,635,1523,1
3790,695,1537,1
3948,704,1629,1
4099,720,1669,1
4241,715,1701,1
4392,786,1698,1
4543,739,1632,1
4702,703,1648,1
4852,683,1597,1
5028,710,1517,1
5161,729,1491,1
5270,802,1508,1
5396,766,1491,1
5521,737,1449,1
5613,753,1488,1
5764,719,1554,1
5907,709,1525,1
6056,677,1486,1
6232,751,1603,1
6376,756,1621,1
6525,753,1577,1
6675,748,1567,1
6843,706,1531,1
6994,748,1561,1
7136,715,1545,1
7287,728,1566,1
7428,678,1490,1
7596,682,1523,1
7746,721,1575,1
7922,696,1543,1
8107,801,1615,1
8248,706,1650,1
8382,721,1599,1
8524,770,1624,1
8674,767,1609,1
8791,673,1583,1
8960,736,1536,1
9083,724,1532,1
9245,723,1531,1
9395,682,1541,1
9544,658,1481,1
9695,738,1565,1
9821,706,1560,1
9978,696,1573,1
10141,694,1475,1
10324,665,1504,1
10473,678,1520,1
10623,723,1448,1
10783,733,1499,1
10950,710,1540,1
11109,708,1545,1
11269,749,1543,1
11427,706,1545,1
11569,619,1535,1
11720,678,1556,1
11878,666,1556,1
12046,702,1533,1
12188,658,1548,1
12347,786,1508,1
12497,830,1563,1
12647,760,1583,1
12790,665,1559,1
12957,728,1582,1
13091,731,1590,1
13232,713,1588,1
13394,725,1565,1
13534,725,1612,1
13695,719,1676,1
13853,742,1686,1
14030,690,1678,1
14195,682,1626,1
14354,749,1648,1
14513,709,1623,1
14655,691,1638,1
14790,721,1633,1
14939,664,1553,1
15166,753,1569,1
15332,720,1578,1
15485,656,1594,1
15685,699,1623,1
15869,833,1600,1
16070,871,1591,1
16253,805,1596,1
16420,741,1584,1
16646,752,1577,1
16838,701,1538,1
16979,695,1560,1
17138,722,1532,1
17326,736,1496,1
17507,752,1515,1
17650,676,1581,1
17801,682,1554,1
17951,717,1541,1
18128,746,1544,1
18286,754,1556,1
18436,710,1577,1
18604,704,1520,1
18762,682,1617,1
18938,692,1612,1
19123,764,1606,1
19280,740,1537,1
19432,711,1502,1
19600,724,1499,1
19749,671,1498,1
19891,749,1504,1
20050,740,1502,1
20210,717,1523,1
20403,702,1561,1
20576,717,1517,1
20737,713,1496,1
20912,685,1508,1
21096,666,1600,1
21247,608,1549,1
21448,706,1495,1
21623,717,1560,1
21799,695,1550,1
22058,782,1540,1
22217,829,1613,1
22375,715,1568,1
22534,690,1537,1
22695,681,1524,1
22878,736,1570,1
23053,690,1569,1
23205,625,1530,1
23380,650,1522,1
23556,596,1586,1
23740,664,1528,1
23898,688,1485,1
24057,658,1520,1
24216,644,1418,1
24416,732,1451,1
24576,709,1461,1
24751,643,1415,1
24920,745,1485,1
25104,712,1514,1
25270,710,1498,1
25445,689,1468,1
25613,711,1547,1
25764,656,1537,1
25998,773,1524,1
26148,741,1571,1
26324,766,1556,1
26483,749,1534,1
26684,769,1523,1
26842,712,1505,1
27028,710,1458,1
27260,741,1468,1
27377,748,1523,1
27553,686,1512,1
27713,668,1514,1
27897,680,1577,1
28055,675,1565,1
28206,665,1581,1
28357,633,1558,1
28524,665,1563,1
28691,746,1601,1
28858,690,1573,1
29043,723,1577,1
29210,692,1580,1
29378,749,1631,1
29544,693,1581,1
29711,741,1585,1
29861,681,1543,1
30038,699,1499,1
