# Supplementary material for: The role of sex and handedness in the performance of the smartphone-based Finger-Tapping Test
Source: PLOS Digit Health. 2023 Aug 16;2(8):e0000304. doi: 10.1371/journal.pdig.0000304 (PMC10431671; doi:10.1371/journal.pdig.0000304)
Supplement: S1 Data — (ZIP) [file pdig.0000304.s001.zip › DataBase/Protocol I/Non-dominant hand/Male/AQ - Teste 6 08-05-2022 18-53-44.txt]

Dispositivo: samsung Galaxy S10+ SM-G975F
Orientação: Vertical
Apoio: Na mesa
Mão testada: Mão esquerda
Mão dominante: Mão direita
Data de nascimento: 8/2/1997
Width: 1440.0
Height: 2730.0

TEMPO,X,Y,AREA
823,644,1555,1
1008,771,1492,1
1134,805,1484,1
1266,750,1512,1
1409,718,1484,1
1552,762,1459,1
1685,736,1488,1
1835,719,1505,1
1986,664,1508,1
2128,626,1489,1
2272,657,1468,1
2420,648,1542,1
2554,659,1510,1
2698,688,1500,1
2848,695,1527,1
2991,736,1520,1
3123,716,1493,1
3283,739,1469,1
3441,735,1491,1
3584,740,1478,1
3735,671,1504,1
3877,704,1511,1
4019,719,1514,1
4179,718,1519,1
4329,701,1485,1
4488,742,1519,1
4638,752,1532,1
4771,766,1591,1
4914,729,1524,1
5055,745,1483,1
5207,775,1457,1
5357,735,1492,1
5515,751,1508,1
5658,760,1508,1
5825,719,1500,1
5976,740,1516,1
6126,714,1505,1
6278,724,1503,1
6427,706,1513,1
6586,746,1494,1
6742,684,1508,1
6878,695,1531,1
7054,691,1545,1
7205,734,1500,1
7665,732,1462,1
7824,707,1451,1
7966,618,1508,1
8125,729,1537,1
8267,743,1541,1
8417,709,1499,1
8560,755,1485,1
8717,715,1494,1
8862,741,1494,1
9020,741,1482,1
9170,762,1474,1
9320,743,1435,1
9472,699,1471,1
9647,718,1511,1
9789,720,1537,1
9931,691,1538,1
10081,708,1514,1
10224,711,1490,1
10348,754,1508,1
10506,765,1527,1
10658,789,1514,1
10807,778,1471,1
10960,791,1482,1
11117,768,1505,1
11268,776,1511,1
11409,743,1494,1
11568,733,1510,1
11728,755,1524,1
11895,675,1494,1
12055,729,1491,1
12221,802,1522,1
12380,759,1545,1
12546,725,1539,1
12699,707,1554,1
12840,707,1540,1
12989,722,1500,1
13147,757,1505,1
13300,738,1508,1
13458,776,1499,1
13616,721,1497,1
13775,756,1530,1
13943,715,1527,1
14110,720,1563,1
14269,645,1575,1
14427,689,1546,1
14586,722,1567,1
14762,753,1603,1
14927,708,1557,1
15097,710,1517,1
15264,733,1517,1
15415,750,1512,1
15573,712,1554,1
15731,711,1543,1
15900,692,1497,1
16058,744,1528,1
16209,747,1549,1
16385,805,1551,1
16551,759,1499,1
16721,733,1491,1
16876,785,1522,1
17036,778,1554,1
17196,759,1531,1
17371,725,1542,1
17545,702,1520,1
17739,709,1499,1
17899,754,1525,1
18048,786,1571,1
18207,715,1567,1
18365,709,1552,1
18533,739,1498,1
18702,755,1514,1
18867,734,1507,1
19043,733,1551,1
19219,787,1575,1
19394,749,1594,1
19570,737,1544,1
19729,675,1509,1
19889,702,1510,1
20054,753,1555,1
20214,736,1520,1
20364,684,1541,1
20515,689,1545,1
20680,711,1522,1
20866,742,1526,1
21052,738,1516,1
21208,733,1541,1
21368,693,1564,1
21544,716,1578,1
21711,697,1580,1
21879,711,1620,1
22027,709,1596,1
22179,691,1566,1
22330,639,1527,1
22488,782,1499,1
22689,740,1574,1
22884,757,1596,1
23058,743,1534,1
23225,744,1540,1
23400,740,1505,1
23551,697,1541,1
23719,655,1570,1
23887,688,1551,1
24053,744,1534,1
24229,724,1548,1
24403,703,1555,1
24572,708,1568,1
24731,702,1573,1
24941,756,1482,1
25124,751,1480,1
25299,754,1605,1
25459,697,1553,1
25626,688,1587,1
25785,679,1601,1
25961,735,1558,1
26127,653,1516,1
26303,682,1514,1
26470,708,1494,1
26628,726,1560,1
26798,768,1551,1
26964,689,1568,1
27121,767,1509,1
27299,711,1486,1
27466,720,1533,1
27631,673,1560,1
27800,654,1507,1
27992,653,1515,1
28168,653,1513,1
28343,698,1505,1
28512,690,1514,1
28689,725,1499,1
28854,711,1522,1
29004,714,1563,1
29180,716,1560,1
29348,714,1525,1
29498,694,1540,1
29691,722,1523,1
29873,692,1508,1
