# Supplementary material for: The role of sex and handedness in the performance of the smartphone-based Finger-Tapping Test
Source: PLOS Digit Health. 2023 Aug 16;2(8):e0000304. doi: 10.1371/journal.pdig.0000304 (PMC10431671; doi:10.1371/journal.pdig.0000304)
Supplement: S1 Data — (ZIP) [file pdig.0000304.s001.zip › DataBase/Protocol I/Non-dominant hand/Male/AS - Teste 6 06-07-2022 11-47-15.txt]

Dispositivo: samsung Galaxy S10+ SM-G975F
Orientação: Vertical
Apoio: Na mesa
Mão testada: Mão esquerda
Mão dominante: Mão direita
Data de nascimento: 11/10/1976
Width: 1440.0
Height: 2730.0

TEMPO,X,Y,AREA
28,638,1553,1
161,656,1513,1
304,707,1668,1
473,678,1586,1
630,639,1567,1
773,707,1544,1
914,701,1584,1
1065,632,1591,1
1241,708,1578,1
1391,721,1531,1
1543,706,1534,1
1701,778,1525,1
1875,681,1507,1
2027,666,1502,1
2177,689,1536,1
2329,644,1500,1
2479,652,1520,1
2630,659,1553,1
2797,682,1602,1
2971,679,1511,1
3124,671,1542,1
3282,649,1600,1
3442,653,1609,1
3584,663,1617,1
3742,656,1579,1
3910,663,1583,1
4077,678,1544,1
4253,685,1543,1
4419,688,1541,1
4579,670,1497,1
4737,629,1510,1
4904,636,1595,1
5073,643,1528,1
5222,663,1505,1
5398,660,1509,1
5541,662,1525,1
5708,713,1526,1
5875,740,1501,1
6051,720,1452,1
6201,702,1487,1
6352,688,1480,1
6502,676,1476,1
6687,699,1429,1
6980,677,1445,1
7120,666,1574,1
7281,709,1534,1
7446,749,1569,1
7606,666,1521,1
7783,765,1534,1
7941,720,1501,1
8117,736,1505,1
8274,722,1548,1
8426,703,1519,1
8602,714,1554,1
8787,730,1537,1
8946,709,1471,1
9129,723,1557,1
9305,693,1543,1
9489,677,1540,1
9664,705,1507,1
9832,690,1554,1
9991,713,1553,1
10174,704,1557,1
10367,720,1510,1
10542,723,1547,1
10718,739,1548,1
10885,730,1603,1
11061,786,1520,1
11229,700,1498,1
11387,708,1447,1
11554,708,1439,1
11730,664,1413,1
11906,669,1496,1
12099,762,1459,1
12268,727,1522,1
12458,693,1486,1
12633,663,1518,1
12808,670,1439,1
12996,673,1463,1
13159,773,1396,1
13328,768,1511,1
13513,755,1617,1
13688,697,1600,1
13864,568,1612,1
14039,604,1557,1
14206,644,1471,1
14389,652,1492,1
14583,704,1419,1
14742,705,1438,1
14925,722,1465,1
15101,671,1450,1
15285,711,1483,1
15485,778,1515,1
15670,766,1549,1
15853,690,1522,1
16030,679,1583,1
16197,666,1548,1
16373,712,1612,1
16539,792,1603,1
16709,787,1613,1
16875,789,1565,1
17042,634,1531,1
17242,663,1508,1
17409,657,1491,1
17602,687,1488,1
17794,699,1526,1
17969,680,1556,1
18179,707,1564,1
18349,625,1583,1
18530,618,1645,1
18732,682,1522,1
18916,643,1446,1
19117,696,1532,1
19292,648,1516,1
19476,632,1600,1
19643,633,1583,1
19810,638,1546,1
19985,637,1521,1
20187,656,1491,1
20372,641,1524,1
20546,639,1582,1
20731,594,1598,1
20915,650,1541,1
21124,709,1445,1
21273,777,1453,1
21459,699,1457,1
21651,743,1535,1
21834,681,1485,1
22010,682,1444,1
22177,708,1489,1
22368,685,1491,1
22556,726,1465,1
22738,711,1536,1
22949,672,1450,1
23115,686,1527,1
23299,665,1511,1
23482,689,1511,1
23669,734,1545,1
23842,696,1535,1
24036,673,1611,1
24219,757,1511,1
24393,706,1555,1
24588,700,1496,1
24787,708,1501,1
24971,700,1459,1
25157,778,1418,1
25330,804,1482,1
25522,741,1591,1
25716,715,1543,1
25908,686,1473,1
26101,699,1526,1
26284,670,1574,1
26478,694,1539,1
26644,727,1569,1
26829,681,1537,1
27021,761,1502,1
27220,814,1508,1
27406,803,1441,1
27615,749,1459,1
27790,730,1512,1
27983,666,1518,1
28166,712,1517,1
28352,739,1459,1
28543,747,1517,1
28726,728,1554,1
28911,678,1617,1
29113,710,1551,1
29287,707,1585,1
29489,656,1632,1
29680,689,1532,1
29873,746,1563,1
