# Supplementary material for: The role of sex and handedness in the performance of the smartphone-based Finger-Tapping Test
Source: PLOS Digit Health. 2023 Aug 16;2(8):e0000304. doi: 10.1371/journal.pdig.0000304 (PMC10431671; doi:10.1371/journal.pdig.0000304)
Supplement: S1 Data — (ZIP) [file pdig.0000304.s001.zip › DataBase/Protocol I/Non-dominant hand/Male/ASN - Teste 6 MND 13-07-2022 16-00-42.txt]

Dispositivo: samsung Galaxy S10+ SM-G975F
Orientação: Vertical
Apoio: Na mesa
Mão testada: Mão esquerda
Mão dominante: Mão direita
Data de nascimento: 12/10/1988
Width: 1440.0
Height: 2730.0

TEMPO,X,Y,AREA
440,692,1468,1
588,620,1530,1
732,682,1543,1
964,768,1536,1
1199,688,1427,1
1366,730,1479,1
1484,697,1544,1
1593,702,1577,1
1717,765,1548,1
1869,726,1550,1
2112,689,1525,1
2287,701,1517,1
2344,681,1497,1
2536,803,1525,1
2731,730,1574,1
2864,708,1478,1
3089,764,1537,1
3283,775,1525,1
3426,725,1523,1
3559,756,1518,1
3676,777,1563,1
3844,714,1562,1
3977,690,1511,1
4119,693,1480,1
4226,677,1479,1
4361,710,1558,1
4496,719,1678,1
4638,650,1517,1
4746,747,1520,1
4890,687,1535,1
5023,703,1571,1
5164,699,1514,1
5281,746,1544,1
5432,765,1545,1
5592,755,1567,1
5718,715,1505,1
5818,731,1524,1
6010,726,1518,1
6194,728,1518,1
6376,682,1485,1
6570,662,1460,1
6762,628,1481,1
6939,672,1512,1
7105,674,1505,1
7273,715,1545,1
7449,659,1564,1
7607,669,1602,1
7750,721,1568,1
7893,687,1543,1
8051,686,1539,1
8202,724,1483,1
8360,765,1478,1
8537,727,1473,1
8696,753,1534,1
8871,704,1468,1
9030,664,1484,1
9172,636,1504,1
9289,677,1498,1
9423,708,1559,1
9598,704,1534,1
9773,715,1491,1
9916,725,1459,1
10091,760,1508,1
10276,740,1576,1
10468,657,1563,1
10652,689,1560,1
10820,724,1585,1
10987,751,1563,1
11138,717,1600,1
11304,662,1566,1
11447,695,1529,1
11598,747,1534,1
11766,754,1528,1
11941,746,1520,1
12125,727,1547,1
12267,641,1471,1
12459,672,1495,1
12660,677,1522,1
12835,628,1525,1
13037,646,1543,1
13220,691,1555,1
13397,668,1539,1
13579,703,1553,1
13765,718,1506,1
13957,720,1500,1
14142,670,1546,1
14334,726,1576,1
14527,659,1503,1
14693,662,1580,1
14868,676,1565,1
15043,718,1578,1
15212,673,1565,1
15404,717,1516,1
15570,695,1533,1
15729,664,1502,1
15898,754,1543,1
16081,755,1551,1
16266,766,1546,1
16441,751,1543,1
16617,729,1555,1
16784,717,1531,1
16951,665,1579,1
17120,701,1532,1
17311,746,1527,1
17488,735,1532,1
17646,764,1583,1
17805,727,1552,1
17964,740,1522,1
18105,768,1535,1
18264,751,1522,1
18423,749,1495,1
18608,716,1500,1
18784,794,1509,1
18969,781,1469,1
19134,661,1445,1
19319,720,1446,1
19512,682,1453,1
19705,703,1499,1
19896,664,1505,1
20072,682,1519,1
20246,675,1521,1
20424,737,1595,1
20599,677,1589,1
20775,769,1511,1
20950,779,1494,1
21143,692,1518,1
21319,755,1476,1
21493,716,1503,1
21678,784,1584,1
21871,720,1561,1
22046,729,1589,1
22196,641,1540,1
22389,691,1530,1
22564,657,1516,1
22765,724,1586,1
22958,667,1576,1
23143,667,1577,1
23326,690,1572,1
23509,683,1588,1
23695,689,1571,1
23886,723,1554,1
24087,686,1532,1
24254,606,1586,1
24447,686,1574,1
24640,779,1537,1
24824,667,1496,1
24999,640,1475,1
25216,727,1482,1
25426,763,1519,1
25636,752,1494,1
25837,719,1433,1
26036,748,1476,1
26237,767,1555,1
26412,756,1548,1
26597,790,1509,1
26764,748,1456,1
26938,678,1457,1
27099,718,1537,1
27273,742,1549,1
27432,734,1586,1
27608,655,1559,1
27793,755,1568,1
28009,754,1511,1
28222,664,1502,1
28403,643,1477,1
28589,718,1469,1
28770,722,1508,1
28969,734,1520,1
29161,747,1456,1
29353,692,1548,1
29530,738,1553,1
29723,741,1543,1
29908,607,1500,1
