# Supplementary material for: The role of sex and handedness in the performance of the smartphone-based Finger-Tapping Test
Source: PLOS Digit Health. 2023 Aug 16;2(8):e0000304. doi: 10.1371/journal.pdig.0000304 (PMC10431671; doi:10.1371/journal.pdig.0000304)
Supplement: S1 Data — (ZIP) [file pdig.0000304.s001.zip › DataBase/Protocol I/Non-dominant hand/Male/ESR - Teste 6 MND 13-07-2022 12-14-09.txt]

Dispositivo: samsung Galaxy S10+ SM-G975F
Orientação: Vertical
Apoio: Na mesa
Mão testada: Mão esquerda
Mão dominante: Mão direita
Data de nascimento: 25/3/1998
Width: 1440.0
Height: 2730.0

TEMPO,X,Y,AREA
381,744,1595,1
516,733,1620,1
675,689,1597,1
826,694,1566,1
969,667,1544,1
1101,658,1501,1
1245,681,1486,1
1352,685,1473,1
1572,699,1511,1
1731,659,1465,1
1897,647,1468,1
2056,632,1496,1
2206,630,1488,1
2349,636,1484,1
2499,641,1494,1
2640,697,1513,1
2792,679,1505,1
2960,638,1517,1
3109,598,1495,1
3260,626,1501,1
3419,657,1531,1
3578,593,1499,1
3738,653,1522,1
3896,673,1531,1
4056,642,1502,1
4199,640,1500,1
4357,672,1506,1
4515,697,1510,1
4667,719,1528,1
4816,633,1524,1
4976,611,1511,1
5144,638,1517,1
5310,679,1554,1
5486,631,1531,1
5661,689,1527,1
5829,657,1510,1
5996,637,1551,1
6146,676,1542,1
6305,658,1521,1
6457,639,1531,1
6623,646,1555,1
6774,695,1580,1
6933,657,1550,1
7083,629,1518,1
7251,712,1544,1
7428,693,1515,1
7584,671,1509,1
7753,741,1517,1
7912,680,1474,1
8062,659,1476,1
8222,766,1536,1
8398,643,1431,1
8572,677,1502,1
8713,657,1487,1
8881,706,1496,1
9025,688,1478,1
9199,686,1504,1
9357,718,1528,1
9542,667,1537,1
9710,695,1531,1
9861,685,1501,1
10029,707,1505,1
10179,675,1488,1
10338,703,1505,1
10496,708,1549,1
10672,725,1544,1
10839,689,1506,1
10982,730,1527,1
11158,748,1549,1
11325,637,1536,1
11500,624,1538,1
11685,711,1568,1
11861,654,1524,1
12037,664,1535,1
12194,720,1550,1
12370,660,1516,1
12529,669,1523,1
12688,647,1498,1
12873,689,1502,1
13065,669,1514,1
13257,686,1511,1
13408,670,1482,1
13576,684,1483,1
13750,673,1522,1
13926,662,1534,1
14128,782,1579,1
14319,742,1540,1
14470,688,1530,1
14653,710,1550,1
14838,654,1534,1
15022,637,1522,1
15190,658,1515,1
15366,699,1543,1
15528,661,1524,1
15664,686,1502,1
15850,727,1541,1
16052,725,1507,1
16244,667,1521,1
16403,642,1555,1
16594,706,1560,1
16778,713,1545,1
16955,607,1509,1
17155,608,1525,1
17332,711,1528,1
17509,712,1543,1
17691,750,1532,1
17875,746,1526,1
18055,706,1522,1
18243,712,1522,1
18419,711,1517,1
18593,677,1501,1
18778,739,1539,1
18954,681,1523,1
19131,629,1508,1
19304,696,1499,1
19474,669,1494,1
19649,643,1492,1
19824,718,1545,1
20016,669,1457,1
20184,657,1476,1
20367,733,1514,1
20560,694,1522,1
20761,710,1514,1
20920,640,1493,1
21121,688,1552,1
21313,670,1494,1
21507,635,1505,1
21705,661,1525,1
21873,650,1525,1
22041,625,1556,1
22225,682,1545,1
22409,657,1514,1
22593,658,1537,1
22768,680,1548,1
22945,703,1535,1
23136,717,1500,1
23303,682,1497,1
23489,712,1537,1
23664,712,1541,1
23839,645,1515,1
24040,709,1530,1
24224,719,1528,1
24417,648,1498,1
24608,693,1474,1
24818,717,1541,1
24993,711,1522,1
25177,666,1502,1
25378,689,1520,1
25581,723,1519,1
25764,682,1502,1
25940,591,1461,1
26148,672,1537,1
26333,711,1512,1
26516,662,1502,1
26708,661,1508,1
26900,680,1539,1
27086,671,1517,1
27269,685,1509,1
27438,667,1462,1
27621,676,1476,1
27796,716,1499,1
27973,675,1528,1
28165,651,1495,1
28365,682,1499,1
28565,660,1542,1
28758,678,1519,1
28944,675,1524,1
29126,633,1517,1
29318,791,1540,1
29521,719,1505,1
29687,659,1517,1
29878,674,1527,1
