# Supplementary material for: The role of sex and handedness in the performance of the smartphone-based Finger-Tapping Test
Source: PLOS Digit Health. 2023 Aug 16;2(8):e0000304. doi: 10.1371/journal.pdig.0000304 (PMC10431671; doi:10.1371/journal.pdig.0000304)
Supplement: S1 Data — (ZIP) [file pdig.0000304.s001.zip › DataBase/Protocol I/Non-dominant hand/Male/HMRJ - Teste 6 13-06-2022 19-20-06.txt]

Dispositivo: samsung Galaxy S10+ SM-G975F
Orientação: Vertical
Apoio: Na mesa
Mão testada: Mão esquerda
Mão dominante: Mão direita
Data de nascimento: 22/10/1979
Width: 1440.0
Height: 2730.0

TEMPO,X,Y,AREA
391,730,1485,1
550,706,1488,1
691,708,1537,1
817,690,1530,1
934,668,1482,1
1160,670,1357,1
1345,797,1528,1
1504,759,1529,1
1645,743,1520,1
1797,714,1547,1
1948,722,1590,1
2081,750,1537,1
2231,721,1486,1
2373,722,1502,1
2508,744,1520,1
2641,748,1533,1
2792,751,1473,1
2950,704,1551,1
3084,712,1598,1
3202,744,1603,1
3353,692,1574,1
3503,690,1533,1
3629,718,1567,1
3780,738,1565,1
3945,743,1516,1
4098,771,1570,1
4257,761,1548,1
4407,755,1551,1
4583,747,1515,1
4751,755,1559,1
4917,728,1567,1
5076,742,1568,1
5244,783,1617,1
5395,764,1594,1
5554,719,1549,1
5705,716,1552,1
5864,748,1562,1
6031,767,1584,1
6189,761,1569,1
6341,748,1545,1
6491,760,1530,1
6650,734,1548,1
6783,788,1609,1
6926,763,1586,1
7050,717,1453,1
7245,725,1498,1
7412,788,1635,1
7587,796,1607,1
7756,831,1622,1
7913,799,1626,1
8038,767,1580,1
8207,759,1525,1
8372,799,1563,1
8541,805,1585,1
8701,829,1590,1
8843,808,1577,1
8992,770,1582,1
9144,750,1542,1
9285,756,1583,1
9437,782,1535,1
9604,764,1543,1
9754,705,1589,1
9922,697,1537,1
10096,888,1556,1
10289,889,1610,1
10448,892,1675,1
10650,803,1630,1
10827,754,1603,1
10984,750,1622,1
11144,801,1617,1
11302,788,1561,1
11487,725,1573,1
11661,737,1612,1
11830,680,1549,1
11996,691,1549,1
12164,678,1563,1
12348,722,1618,1
12515,675,1609,1
12682,705,1606,1
12859,709,1610,1
13035,699,1617,1
13210,729,1591,1
13377,751,1613,1
13545,731,1583,1
13696,712,1633,1
13864,654,1589,1
14030,675,1581,1
14198,661,1507,1
14363,722,1559,1
14540,720,1598,1
14708,729,1593,1
14884,794,1636,1
15060,766,1577,1
15220,742,1568,1
15385,754,1587,1
15553,719,1554,1
15727,702,1603,1
15907,675,1568,1
16080,718,1584,1
16256,716,1610,1
16440,675,1583,1
16615,716,1607,1
16792,760,1594,1
16941,794,1672,1
17118,795,1615,1
17285,810,1675,1
17460,790,1672,1
17636,734,1641,1
17814,733,1610,1
17979,756,1587,1
18139,743,1586,1
18289,735,1537,1
18473,684,1504,1
18666,723,1566,1
18841,770,1573,1
19010,758,1571,1
19184,801,1597,1
19376,795,1616,1
19561,744,1554,1
19744,685,1526,1
19923,702,1535,1
20088,710,1566,1
20264,718,1599,1
20457,768,1617,1
20615,749,1602,1
20799,711,1594,1
20991,727,1567,1
21193,836,1639,1
21393,844,1632,1
21559,802,1602,1
21736,747,1603,1
21936,712,1545,1
22137,735,1526,1
22305,719,1525,1
22507,741,1517,1
22691,743,1523,1
22866,682,1516,1
23051,655,1529,1
23243,729,1566,1
23418,709,1522,1
23605,701,1509,1
23787,701,1548,1
23971,675,1539,1
24164,700,1585,1
24321,682,1574,1
24490,701,1566,1
24682,693,1556,1
24867,706,1578,1
25051,685,1529,1
25233,701,1535,1
25410,671,1496,1
25596,705,1499,1
25787,760,1554,1
25970,715,1531,1
26163,705,1534,1
26347,743,1536,1
26523,711,1550,1
26716,702,1520,1
26899,736,1497,1
27084,735,1492,1
27276,753,1503,1
27459,746,1506,1
27661,762,1490,1
27853,728,1483,1
28045,702,1480,1
28238,720,1470,1
28424,744,1483,1
28632,811,1493,1
28840,818,1479,1
29042,746,1462,1
29250,766,1537,1
29452,742,1502,1
29663,792,1560,1
29863,794,1551,1
