# Supplementary material for: The role of sex and handedness in the performance of the smartphone-based Finger-Tapping Test
Source: PLOS Digit Health. 2023 Aug 16;2(8):e0000304. doi: 10.1371/journal.pdig.0000304 (PMC10431671; doi:10.1371/journal.pdig.0000304)
Supplement: S1 Data — (ZIP) [file pdig.0000304.s001.zip › DataBase/Protocol I/Non-dominant hand/Male/LM - Teste 6 12-07-2022 14-02-32.txt]

Dispositivo: samsung Galaxy S10+ SM-G975F
Orientação: Vertical
Apoio: Na mesa
Mão testada: Mão esquerda
Mão dominante: Mão direita
Data de nascimento: 19/11/1998
Width: 1440.0
Height: 2730.0

TEMPO,X,Y,AREA
613,799,1514,1
754,729,1584,1
895,726,1508,1
1055,699,1502,1
1189,704,1497,1
1324,678,1518,1
1490,732,1499,1
1650,725,1509,1
1800,696,1535,1
1935,677,1524,1
2093,698,1523,1
2236,675,1514,1
2370,650,1484,1
2538,720,1502,1
2703,736,1513,1
2862,711,1521,1
3014,690,1543,1
3164,653,1523,1
3323,658,1514,1
3490,676,1504,1
3642,705,1514,1
3801,724,1541,1
3958,714,1539,1
4126,708,1537,1
4285,707,1537,1
4445,655,1525,1
4621,656,1533,1
4813,706,1522,1
4987,716,1541,1
5172,708,1529,1
5348,703,1548,1
5525,698,1548,1
5693,705,1543,1
5858,707,1530,1
6025,710,1546,1
6192,698,1521,1
6369,707,1510,1
6546,706,1511,1
6711,723,1536,1
6888,722,1520,1
7055,704,1540,1
7215,711,1550,1
7373,727,1543,1
7549,733,1534,1
7707,723,1534,1
7875,730,1541,1
8041,716,1531,1
8223,740,1537,1
8385,732,1547,1
8561,747,1530,1
8729,742,1524,1
8896,769,1521,1
9063,794,1539,1
9239,761,1538,1
9414,732,1530,1
9573,715,1520,1
9740,702,1534,1
9908,689,1540,1
10066,685,1529,1
10234,668,1536,1
10394,662,1542,1
10552,674,1521,1
10728,677,1525,1
10895,727,1555,1
11063,715,1556,1
11254,722,1547,1
11430,714,1535,1
11590,683,1519,1
11765,702,1540,1
11932,701,1554,1
12108,715,1554,1
12317,708,1558,1
12518,735,1558,1
12687,744,1534,1
12834,750,1555,1
12995,717,1532,1
13145,706,1543,1
13320,713,1554,1
13497,732,1563,1
13664,709,1533,1
13838,721,1545,1
14015,733,1529,1
14191,737,1520,1
14367,719,1527,1
14552,723,1528,1
14726,729,1551,1
14911,728,1526,1
15086,716,1511,1
15270,724,1536,1
15480,728,1550,1
15663,757,1564,1
15838,748,1564,1
16023,706,1552,1
16199,715,1540,1
16383,724,1549,1
16566,728,1560,1
16742,714,1556,1
16918,717,1544,1
17093,735,1545,1
17269,737,1561,1
17445,732,1559,1
17621,754,1551,1
17780,698,1566,1
17954,734,1566,1
18114,734,1574,1
18299,704,1558,1
18483,727,1567,1
18684,728,1570,1
18874,766,1573,1
19069,749,1592,1
19262,753,1595,1
19453,747,1597,1
19629,727,1586,1
19814,714,1567,1
19998,744,1591,1
20191,770,1581,1
20391,775,1597,1
20583,759,1597,1
20784,763,1612,1
20951,748,1614,1
21134,729,1603,1
21335,798,1594,1
21527,782,1577,1
21712,754,1571,1
21913,744,1567,1
22112,771,1556,1
22315,727,1557,1
22499,756,1559,1
22674,753,1537,1
22860,711,1525,1
23042,682,1540,1
23209,668,1541,1
23411,690,1543,1
23622,718,1540,1
23803,738,1560,1
23995,731,1543,1
24162,725,1554,1
24339,723,1520,1
24547,760,1557,1
24748,745,1551,1
24931,753,1580,1
25125,734,1567,1
25318,770,1574,1
25510,746,1605,1
25712,681,1560,1
25886,713,1561,1
26063,711,1560,1
26256,704,1540,1
26455,699,1537,1
26648,708,1541,1
26874,676,1524,1
27075,697,1528,1
27249,720,1513,1
27434,730,1499,1
27619,722,1543,1
27810,671,1526,1
28002,701,1564,1
28212,771,1572,1
28413,741,1552,1
28597,751,1563,1
28780,735,1574,1
28965,730,1571,1
29149,759,1563,1
29342,753,1545,1
29535,712,1540,1
29726,693,1546,1
29928,715,1566,1
