# Supplementary material for: The role of sex and handedness in the performance of the smartphone-based Finger-Tapping Test
Source: PLOS Digit Health. 2023 Aug 16;2(8):e0000304. doi: 10.1371/journal.pdig.0000304 (PMC10431671; doi:10.1371/journal.pdig.0000304)
Supplement: S1 Data — (ZIP) [file pdig.0000304.s001.zip › DataBase/Protocol I/Non-dominant hand/Male/MP - Teste 6 MND 13-07-2022 15-12-19.txt]

Dispositivo: samsung Galaxy S10+ SM-G975F
Orientação: Vertical
Apoio: Na mesa
Mão testada: Mão esquerda
Mão dominante: Mão direita
Data de nascimento: 27/2/1983
Width: 1440.0
Height: 2730.0

TEMPO,X,Y,AREA
518,714,1496,1
684,746,1484,1
841,756,1483,1
984,751,1475,1
1152,723,1460,1
1312,733,1461,1
1470,692,1488,1
1604,697,1494,1
1746,712,1496,1
1888,701,1497,1
2038,657,1485,1
2190,664,1473,1
2332,682,1486,1
2483,664,1488,1
2641,676,1490,1
2792,684,1480,1
2935,668,1486,1
3076,667,1495,1
3228,692,1499,1
3388,696,1506,1
3529,700,1511,1
3679,682,1509,1
3838,713,1511,1
3963,721,1514,1
4124,723,1507,1
4257,708,1497,1
4416,715,1489,1
4567,673,1479,1
4725,709,1466,1
4859,698,1476,1
4994,716,1472,1
5144,730,1486,1
5278,729,1504,1
5438,701,1489,1
5570,715,1497,1
5731,726,1505,1
5888,704,1485,1
6048,672,1483,1
6200,653,1485,1
6358,632,1479,1
6509,661,1471,1
6651,663,1480,1
6776,699,1500,1
6935,716,1507,1
7102,687,1513,1
7270,717,1524,1
7405,719,1546,1
7544,712,1515,1
7696,690,1508,1
7847,685,1506,1
7981,688,1496,1
8157,680,1502,1
8299,692,1508,1
8442,679,1491,1
8609,696,1505,1
8761,697,1502,1
8909,705,1511,1
9054,707,1508,1
9203,698,1484,1
9338,696,1499,1
9479,690,1495,1
9647,707,1476,1
9822,675,1485,1
9999,705,1492,1
10158,714,1483,1
10315,722,1492,1
10458,693,1494,1
10626,709,1483,1
10802,713,1465,1
10951,732,1482,1
11112,731,1468,1
11254,731,1484,1
11413,722,1469,1
11572,735,1477,1
11722,731,1494,1
11889,675,1477,1
12032,708,1485,1
12198,705,1481,1
12357,704,1494,1
12526,693,1487,1
12684,712,1489,1
12836,729,1493,1
12994,735,1505,1
13161,733,1501,1
13312,721,1488,1
13462,728,1465,1
13606,699,1478,1
13739,714,1496,1
13926,693,1500,1
14081,714,1509,1
14224,718,1509,1
14367,736,1525,1
14517,740,1508,1
14684,712,1513,1
14828,707,1525,1
14976,760,1508,1
15120,741,1511,1
15279,740,1502,1
15421,723,1545,1
15588,744,1531,1
15739,684,1527,1
15907,692,1520,1
16056,701,1520,1
16217,723,1524,1
16342,697,1536,1
16509,741,1534,1
16668,716,1511,1
16844,731,1501,1
16993,704,1505,1
17169,695,1502,1
17338,706,1516,1
17505,704,1532,1
17647,716,1540,1
17805,712,1527,1
17956,708,1526,1
18099,729,1537,1
18249,707,1520,1
18400,714,1537,1
18534,725,1548,1
18676,688,1508,1
18852,702,1543,1
19009,701,1535,1
19170,714,1536,1
19304,694,1519,1
19446,710,1537,1
19622,716,1545,1
19780,725,1529,1
19914,726,1529,1
20081,729,1548,1
20224,750,1543,1
20383,741,1537,1
20534,708,1549,1
20676,681,1543,1
20835,707,1526,1
21009,730,1531,1
21153,716,1512,1
21311,710,1515,1
21479,712,1514,1
21654,690,1494,1
21823,728,1522,1
21973,762,1542,1
22149,754,1545,1
22291,713,1533,1
22467,728,1527,1
22623,736,1534,1
22793,753,1522,1
22960,773,1548,1
23095,739,1534,1
23245,769,1536,1
23412,770,1543,1
23580,745,1529,1
23713,755,1536,1
23839,761,1544,1
24021,755,1536,1
24183,737,1541,1
24332,735,1541,1
24507,721,1509,1
24693,738,1543,1
24834,729,1543,1
24976,733,1525,1
25136,744,1539,1
25304,736,1541,1
25470,724,1564,1
25637,711,1559,1
25763,729,1553,1
25930,736,1545,1
26082,729,1544,1
26241,742,1539,1
26391,734,1532,1
26515,749,1517,1
26693,731,1522,1
26867,746,1537,1
27019,743,1526,1
27178,717,1517,1
27353,749,1524,1
27529,775,1547,1
27696,751,1541,1
27855,765,1517,1
28006,747,1516,1
28183,757,1525,1
28350,786,1551,1
28492,759,1542,1
28617,756,1545,1
28767,748,1542,1
28910,750,1548,1
29077,761,1554,1
29245,759,1560,1
29405,738,1549,1
29555,715,1551,1
29721,722,1531,1
29889,741,1540,1
