# Supplementary material for: The role of sex and handedness in the performance of the smartphone-based Finger-Tapping Test
Source: PLOS Digit Health. 2023 Aug 16;2(8):e0000304. doi: 10.1371/journal.pdig.0000304 (PMC10431671; doi:10.1371/journal.pdig.0000304)
Supplement: S1 Data — (ZIP) [file pdig.0000304.s001.zip › DataBase/Protocol I/Non-dominant hand/Male/RL - Teste 6 04-07-2022 15-50-14.txt]

Dispositivo: samsung Galaxy S10+ SM-G975F
Orientação: Vertical
Apoio: Na mesa
Mão testada: Mão esquerda
Mão dominante: Mão direita
Data de nascimento: 15/4/1985
Width: 1440.0
Height: 2730.0

TEMPO,X,Y,AREA
351,722,1473,1
481,720,1578,1
591,808,1558,1
699,762,1529,1
792,747,1528,1
918,724,1544,1
1043,705,1531,1
1193,704,1498,1
1336,698,1454,1
1469,682,1476,1
1601,679,1483,1
1762,705,1476,1
1913,721,1480,1
2046,697,1492,1
2223,720,1489,1
2357,723,1502,1
2498,721,1498,1
2649,725,1503,1
2800,705,1494,1
2948,695,1510,1
3108,722,1551,1
3269,758,1550,1
3428,683,1514,1
3577,711,1528,1
3738,714,1522,1
3897,722,1540,1
4047,721,1524,1
4198,677,1520,1
4349,725,1546,1
4499,752,1548,1
4666,724,1525,1
4817,735,1537,1
4976,740,1519,1
5110,721,1507,1
5277,734,1538,1
5437,720,1537,1
5604,724,1565,1
5754,706,1531,1
5912,684,1514,1
6071,680,1525,1
6239,705,1521,1
6398,722,1543,1
6548,698,1506,1
6707,673,1481,1
6875,688,1514,1
7035,680,1509,1
7193,717,1546,1
7360,733,1568,1
7520,713,1527,1
7678,731,1566,1
7829,718,1542,1
7997,689,1519,1
8137,708,1501,1
8305,733,1554,1
8473,720,1514,1
8642,706,1538,1
8799,715,1525,1
8974,740,1537,1
9144,707,1517,1
9327,737,1562,1
9502,722,1540,1
9653,702,1517,1
9811,732,1540,1
9954,751,1545,1
10121,698,1517,1
10289,717,1540,1
10449,747,1555,1
10606,717,1563,1
10765,686,1525,1
10932,692,1531,1
11084,698,1526,1
11258,745,1574,1
11435,730,1573,1
11602,724,1577,1
11769,697,1542,1
11937,698,1558,1
12104,692,1528,1
12255,685,1548,1
12439,718,1568,1
12598,708,1560,1
12765,672,1576,1
12942,658,1543,1
13099,665,1548,1
13292,646,1501,1
13443,698,1543,1
13628,723,1549,1
13769,714,1537,1
13963,710,1568,1
14137,672,1540,1
14330,675,1589,1
14497,668,1589,1
14665,688,1565,1
14850,687,1569,1
15033,666,1540,1
15200,667,1543,1
15360,666,1514,1
15543,689,1545,1
15719,720,1560,1
15877,684,1515,1
16037,678,1517,1
16203,720,1560,1
16380,709,1553,1
16538,680,1520,1
16713,708,1550,1
16906,708,1555,1
17074,685,1557,1
17249,668,1543,1
17416,673,1557,1
17594,659,1564,1
17778,648,1542,1
17944,654,1548,1
18120,654,1571,1
18304,712,1567,1
18480,662,1557,1
18647,690,1553,1
18806,715,1545,1
18990,712,1560,1
19166,684,1555,1
19333,681,1556,1
19501,701,1566,1
19685,709,1544,1
19852,713,1556,1
20036,704,1522,1
20188,720,1513,1
20371,697,1498,1
20530,666,1522,1
20706,656,1533,1
20873,695,1554,1
21040,726,1562,1
21217,610,1549,1
21401,679,1544,1
21592,701,1565,1
21761,666,1508,1
21919,720,1535,1
22103,725,1522,1
22287,693,1492,1
22447,686,1518,1
22621,701,1557,1
22798,676,1539,1
22990,690,1540,1
23166,712,1541,1
23333,742,1582,1
23517,710,1566,1
23693,713,1557,1
23868,711,1529,1
24045,703,1546,1
24221,682,1584,1
24404,692,1588,1
24579,670,1522,1
24756,676,1534,1
24948,709,1574,1
25133,666,1557,1
25316,696,1538,1
25484,686,1551,1
25641,708,1557,1
25810,749,1597,1
25977,704,1560,1
26136,746,1571,1
26304,671,1549,1
26487,673,1540,1
26671,768,1552,1
26856,686,1512,1
27032,675,1498,1
27199,670,1506,1
27375,718,1550,1
27575,723,1548,1
27759,741,1556,1
27917,712,1518,1
28094,790,1596,1
28271,719,1525,1
28464,693,1525,1
28630,682,1545,1
28821,666,1534,1
28964,631,1526,1
29149,639,1509,1
29315,690,1538,1
29500,726,1574,1
29659,689,1576,1
29843,677,1559,1
30019,650,1550,1
