# Supplementary material for: The role of sex and handedness in the performance of the smartphone-based Finger-Tapping Test
Source: PLOS Digit Health. 2023 Aug 16;2(8):e0000304. doi: 10.1371/journal.pdig.0000304 (PMC10431671; doi:10.1371/journal.pdig.0000304)
Supplement: S1 Data — (ZIP) [file pdig.0000304.s001.zip › DataBase/Protocol I/Non-dominant hand/Male/TS - Teste 6 28-06-2022 22-45-28.txt]

Dispositivo: samsung Galaxy S10+ SM-G975F
Orientação: Vertical
Apoio: Na mesa
Mão testada: Mão esquerda
Mão dominante: Mão direita
Data de nascimento: 18/4/1996
Width: 1440.0
Height: 2730.0

TEMPO,X,Y,AREA
44,646,1592,1
218,659,1566,1
393,682,1525,1
544,657,1585,1
696,637,1532,1
846,630,1502,1
997,626,1507,1
1155,601,1542,1
1304,614,1488,1
1473,619,1531,1
1623,631,1505,1
1766,613,1488,1
1924,637,1473,1
2076,663,1476,1
2243,651,1483,1
2394,655,1504,1
2552,706,1522,1
2712,671,1513,1
2855,654,1456,1
3012,637,1532,1
3182,662,1517,1
3348,628,1542,1
3490,610,1558,1
3658,668,1527,1
3824,676,1537,1
3983,662,1528,1
4168,678,1482,1
4317,679,1509,1
4468,671,1495,1
4619,676,1502,1
4778,655,1501,1
4937,657,1474,1
5097,651,1535,1
5248,699,1492,1
5415,674,1551,1
5566,648,1533,1
5741,669,1554,1
5908,668,1549,1
6092,677,1544,1
6284,683,1563,1
6436,675,1506,1
6594,658,1555,1
6762,640,1571,1
6953,667,1517,1
7113,680,1525,1
7290,697,1518,1
7440,670,1503,1
7597,650,1543,1
7783,677,1502,1
7941,693,1497,1
8107,695,1477,1
8260,672,1519,1
8428,688,1533,1
8610,654,1522,1
8769,689,1491,1
8936,681,1505,1
9153,692,1517,1
9313,677,1497,1
9505,685,1536,1
9673,659,1511,1
9841,680,1495,1
9999,686,1494,1
10159,672,1476,1
10317,670,1476,1
10494,655,1529,1
10668,654,1495,1
10835,668,1519,1
11002,661,1517,1
11178,639,1561,1
11330,680,1521,1
11506,668,1520,1
11673,658,1502,1
11823,685,1431,1
11990,695,1502,1
12133,707,1493,1
12317,710,1511,1
12484,689,1475,1
12643,714,1496,1
12826,665,1518,1
13001,680,1499,1
13203,673,1538,1
13430,707,1551,1
13613,695,1516,1
13796,695,1495,1
13980,691,1501,1
14156,675,1503,1
14358,696,1521,1
14559,695,1502,1
14742,659,1511,1
14961,693,1519,1
15153,709,1533,1
15329,700,1512,1
15513,647,1637,1
15737,699,1567,1
15906,707,1535,1
16115,706,1541,1
16282,699,1548,1
16474,713,1520,1
16701,759,1494,1
16910,694,1506,1
17102,694,1477,1
17277,692,1455,1
17512,702,1517,1
17697,708,1511,1
17880,691,1520,1
18047,678,1528,1
18207,672,1534,1
18381,697,1513,1
18566,686,1560,1
18750,711,1516,1
18901,696,1529,1
19075,672,1546,1
19261,702,1514,1
19436,721,1513,1
19612,722,1534,1
19805,669,1594,1
19989,710,1530,1
20163,709,1521,1
20323,702,1520,1
20490,722,1494,1
20682,704,1545,1
20858,720,1510,1
21043,720,1528,1
21202,712,1511,1
21418,738,1528,1
21627,722,1554,1
21830,728,1540,1
21962,704,1540,1
22146,724,1540,1
22322,724,1529,1
22515,711,1545,1
22683,728,1540,1
22842,676,1557,1
22990,685,1514,1
23159,679,1549,1
23350,693,1542,1
23542,709,1551,1
23720,699,1553,1
23878,701,1535,1
24045,697,1551,1
24221,694,1558,1
24389,698,1539,1
24558,700,1514,1
24742,730,1534,1
24907,718,1547,1
25091,722,1521,1
25266,733,1523,1
25460,757,1521,1
25636,706,1557,1
25802,742,1529,1
26061,715,1547,1
26287,732,1534,1
26472,715,1543,1
26672,738,1505,1
26857,733,1525,1
27049,718,1542,1
27234,712,1557,1
27384,688,1539,1
27584,668,1543,1
27767,701,1532,1
27943,711,1537,1
28111,711,1506,1
28287,722,1519,1
28439,735,1534,1
28622,733,1512,1
28789,702,1540,1
28973,717,1554,1
29164,728,1557,1
29333,717,1547,1
29514,757,1508,1
29707,729,1523,1
29893,712,1545,1
