# Supplementary material for: The role of sex and handedness in the performance of the smartphone-based Finger-Tapping Test
Source: PLOS Digit Health. 2023 Aug 16;2(8):e0000304. doi: 10.1371/journal.pdig.0000304 (PMC10431671; doi:10.1371/journal.pdig.0000304)
Supplement: S1 Data — (ZIP) [file pdig.0000304.s001.zip › DataBase/Protocol I/Non-dominant hand/Male/WAS - Teste 6 MND 13-07-2022 10-05-11.txt]

Dispositivo: samsung Galaxy S10+ SM-G975F
Orientação: Vertical
Apoio: Na mesa
Mão testada: Mão esquerda
Mão dominante: Mão direita
Data de nascimento: 21/8/1991
Width: 1440.0
Height: 2730.0

TEMPO,X,Y,AREA
576,717,1558,1
776,623,1496,1
926,709,1546,1
1060,749,1540,1
1219,730,1545,1
1335,713,1566,1
1505,680,1529,1
1672,697,1551,1
1838,660,1548,1
2006,602,1542,1
2174,672,1563,1
2339,686,1529,1
2500,650,1505,1
2650,646,1546,1
2809,666,1528,1
2960,738,1553,1
3103,711,1524,1
3261,724,1531,1
3420,665,1508,1
3580,698,1545,1
3730,677,1525,1
3890,670,1528,1
4031,706,1554,1
4207,684,1548,1
4374,644,1519,1
4526,677,1533,1
4685,706,1538,1
4834,690,1534,1
4993,696,1524,1
5151,703,1515,1
5319,705,1510,1
5487,691,1517,1
5647,704,1529,1
5813,699,1507,1
5981,684,1514,1
6147,672,1517,1
6324,708,1525,1
6499,700,1511,1
6650,693,1520,1
6802,677,1528,1
7001,634,1525,1
7170,655,1524,1
7311,673,1536,1
7453,704,1560,1
7628,755,1563,1
7804,716,1537,1
7971,737,1555,1
8156,733,1531,1
8315,746,1545,1
8491,736,1533,1
8642,728,1530,1
8817,740,1542,1
8976,685,1522,1
9144,725,1564,1
9310,723,1517,1
9461,688,1516,1
9621,720,1554,1
9788,763,1560,1
9939,761,1549,1
10106,745,1551,1
10256,734,1543,1
10424,736,1522,1
10592,700,1510,1
10733,698,1529,1
10892,695,1490,1
11068,690,1499,1
11244,678,1523,1
11419,688,1499,1
11562,698,1519,1
11712,689,1517,1
11881,693,1511,1
12014,688,1522,1
12148,699,1530,1
12298,708,1520,1
12467,681,1501,1
12633,686,1510,1
12800,670,1471,1
12950,723,1512,1
13118,735,1533,1
13286,684,1494,1
13445,693,1504,1
13595,724,1493,1
13796,718,1519,1
13939,688,1523,1
14079,633,1476,1
14273,718,1537,1
14432,699,1526,1
14567,757,1546,1
14909,672,1501,1
15061,684,1516,1
15236,718,1528,1
15411,695,1525,1
15595,693,1523,1
15762,710,1522,1
15937,722,1506,1
16106,718,1552,1
16282,721,1557,1
16457,737,1553,1
16625,763,1554,1
16799,740,1570,1
16984,705,1562,1
17143,695,1545,1
17292,724,1548,1
17663,690,1518,1
17821,740,1559,1
17979,737,1554,1
18106,736,1525,1
18289,738,1531,1
18465,686,1522,1
18615,676,1529,1
18799,692,1526,1
18949,717,1554,1
19110,737,1560,1
19277,742,1528,1
19462,733,1532,1
19621,709,1528,1
19796,737,1536,1
19938,693,1530,1
20106,707,1568,1
20297,745,1540,1
20450,739,1523,1
20641,721,1537,1
20808,704,1514,1
20967,687,1519,1
21118,679,1525,1
21269,721,1543,1
21445,712,1513,1
21612,728,1541,1
21771,733,1522,1
21946,750,1494,1
22122,724,1508,1
22282,680,1512,1
22440,707,1521,1
22606,686,1505,1
22793,675,1532,1
22969,639,1534,1
23126,651,1539,1
23276,666,1548,1
23461,692,1582,1
23645,675,1555,1
23811,730,1556,1
23963,735,1512,1
24146,724,1521,1
24315,688,1532,1
24457,696,1539,1
24640,686,1526,1
24792,682,1547,1
24967,713,1546,1
25126,714,1523,1
25294,700,1540,1
25462,712,1516,1
25611,769,1563,1
25821,680,1525,1
25980,702,1546,1
26114,769,1554,1
26290,764,1554,1
26442,728,1534,1
26606,787,1558,1
26773,737,1522,1
26958,725,1521,1
27093,718,1524,1
27236,726,1533,1
27445,706,1515,1
27612,711,1524,1
27796,725,1525,1
27938,718,1532,1
28145,684,1510,1
28281,691,1553,1
28438,697,1558,1
28632,735,1532,1
28774,746,1550,1
28949,712,1523,1
29110,740,1531,1
29311,695,1510,1
29460,682,1535,1
29612,688,1536,1
29770,708,1551,1
29945,705,1537,1
