# Supplementary material for: The role of sex and handedness in the performance of the smartphone-based Finger-Tapping Test
Source: PLOS Digit Health. 2023 Aug 16;2(8):e0000304. doi: 10.1371/journal.pdig.0000304 (PMC10431671; doi:10.1371/journal.pdig.0000304)
Supplement: S1 Data — (ZIP) [file pdig.0000304.s001.zip › DataBase/Protocol II/Dominant hand/Female/BS - Teste 1 28-06-2022 22-31-30.txt]

Dispositivo: samsung Galaxy S10+ SM-G975F
Orientação: Horizontal
Apoio: Na mesa
Mão testada: Mão direita
Mão dominante: Mão direita
Data de nascimento: 16/11/1993
Width: 1440.0
Height: 2730.0

TEMPO,X,Y,AREA
799,702,879,1
965,672,2380,2
1141,639,958,1
1299,674,2227,2
1450,600,809,1
1617,603,2157,2
1777,537,767,1
1936,602,2193,2
2095,512,795,1
2254,541,2222,2
2404,496,855,1
2555,515,2072,2
2713,494,773,1
2881,585,2222,2
3048,471,708,1
3215,548,2303,2
3374,527,905,1
3543,529,2324,2
3702,519,888,1
3860,526,2197,2
4017,525,790,1
4187,583,2081,2
4345,562,882,1
4505,665,2064,2
4672,514,831,1
4839,538,2392,2
5016,692,854,1
5182,478,2162,2
5349,432,873,1
5518,553,2338,2
5684,616,847,1
5851,545,2310,2
6019,472,734,1
6186,519,2400,2
6362,543,749,1
6530,608,2449,2
6705,553,803,1
6864,644,2439,2
7022,671,992,1
7182,629,2220,2
7351,579,920,1
7510,609,1925,2
7684,540,727,1
7843,584,2168,2
8019,522,813,1
8186,589,2363,2
8361,474,546,1
8539,598,2268,2
8713,551,716,1
8880,600,2418,2
9063,564,600,1
9232,530,2386,2
9406,659,667,1
9583,601,2498,2
9760,548,729,1
9935,590,2437,2
10108,577,628,1
10303,611,2467,2
10470,586,932,1
10645,629,2357,2
10813,584,604,1
10988,677,2346,2
11173,532,562,1
11348,600,2530,2
11525,625,714,1
11691,526,2592,2
11867,564,774,1
12035,638,2317,2
12203,562,542,1
12369,678,2242,2
12544,590,647,1
12721,601,2559,2
12896,593,644,1
13072,643,2321,2
13247,598,720,1
13424,587,2484,2
13591,586,767,1
13767,625,2357,2
13934,566,632,1
14101,645,2365,2
14285,506,474,1
14452,544,2458,2
14620,619,872,1
14795,608,2285,2
14963,616,670,1
15138,692,2196,2
15314,590,614,1
15500,669,2430,2
15674,598,616,1
15842,562,2441,2
16018,573,670,1
16193,634,2290,2
16368,592,644,1
16544,665,2101,2
16720,550,612,1
16887,651,2353,2
17080,552,389,1
17255,565,2402,2
17440,496,507,1
17607,541,2516,2
17774,614,817,1
17950,589,2380,2
18118,587,768,1
18301,605,2282,2
18485,563,567,1
18661,686,2372,2
18838,615,584,1
19012,582,2597,2
19196,600,713,1
19363,585,2423,2
19548,566,617,1
19716,734,2270,2
19908,523,288,1
20085,686,2287,2
20267,549,550,1
20436,622,2560,2
20618,596,855,1
20787,732,2265,2
20962,565,582,1
21129,632,2306,2
21313,582,495,1
21490,695,2328,2
21665,590,752,1
21833,672,2357,2
22025,516,572,1
22200,634,2355,2
22384,581,700,1
22560,636,2446,2
22737,577,629,1
22911,568,2479,2
23096,544,492,1
23279,644,2328,2
23462,579,618,1
23632,569,2428,2
23815,513,699,1
23991,649,2262,2
24176,601,675,1
24341,651,2200,2
24517,527,601,1
24683,621,2255,2
24869,534,600,1
25036,645,2292,2
25229,515,532,1
25404,581,2540,2
25581,571,851,1
25782,581,2275,2
25975,556,816,1
26133,645,2051,2
26316,599,662,1
26476,680,2185,2
26661,551,515,1
26844,637,2423,2
27011,552,760,1
27196,619,2431,2
27371,585,696,1
27537,625,2162,2
27731,559,643,1
27889,625,2421,2
28083,555,591,1
28250,592,2300,2
28434,548,572,1
28610,611,2118,2
28786,515,538,1
28969,628,2190,2
29153,546,679,1
29328,562,2382,2
29513,551,889,1
29688,610,2365,2
29882,526,615,1
