# Supplementary material for: The role of sex and handedness in the performance of the smartphone-based Finger-Tapping Test
Source: PLOS Digit Health. 2023 Aug 16;2(8):e0000304. doi: 10.1371/journal.pdig.0000304 (PMC10431671; doi:10.1371/journal.pdig.0000304)
Supplement: S1 Data — (ZIP) [file pdig.0000304.s001.zip › DataBase/Protocol II/Dominant hand/Female/MHLC - Teste 1 13-06-2022 17-44-53.txt]

Dispositivo: samsung Galaxy S10+ SM-G975F
Orientação: Horizontal
Apoio: Na mesa
Mão testada: Mão esquerda
Mão dominante: Mão esquerda
Data de nascimento: 18/8/2004
Width: 1440.0
Height: 2730.0

TEMPO,X,Y,AREA
984,686,1187,1
1285,842,2090,2
1553,900,872,1
1803,869,2161,2
2054,978,808,1
2289,1011,2118,2
2524,960,806,1
2765,915,2218,2
2991,889,878,1
3200,889,2239,2
3436,897,788,1
3668,862,2273,2
3919,913,794,1
4146,862,2175,2
4363,879,875,1
4589,850,2219,2
4831,881,880,1
5050,923,2235,2
5284,866,908,1
5526,901,2182,2
5761,879,773,1
6004,880,2235,2
6228,830,734,1
6287,839,908,1
6454,842,2131,2
6680,850,792,1
6898,813,2084,2
7133,806,923,1
7341,818,2113,2
7576,833,984,1
7794,866,2164,2
8027,790,964,1
8237,802,2207,2
8462,910,889,1
8696,859,2200,2
8930,841,895,1
9165,880,2166,2
9400,841,875,1
9617,842,2079,2
9843,841,912,1
10062,858,2150,2
10312,846,871,1
10538,819,2072,2
10789,860,713,1
11014,857,2041,2
11274,865,834,1
11492,881,2133,2
11735,855,855,1
11977,852,2184,2
12211,862,857,1
12435,913,2066,2
12670,855,720,1
12914,867,2202,2
13182,847,808,1
13424,873,2195,2
13666,828,990,1
13917,900,2121,2
14160,832,817,1
14403,804,2031,2
14646,792,776,1
14880,870,1996,2
15156,823,685,1
15415,905,2065,2
15674,868,857,1
15916,890,2112,2
16151,883,842,1
16369,784,2150,2
16612,848,908,1
16853,837,2260,2
17105,847,801,1
17347,844,2081,2
17599,843,850,1
17834,844,2075,2
18067,826,879,1
18309,884,2167,2
18569,826,793,1
18811,836,2069,2
19047,883,849,1
19290,940,2064,2
19556,901,859,1
19807,860,2217,2
20058,822,908,1
20300,859,2029,2
20535,832,828,1
20769,898,2159,2
21020,889,929,1
21272,895,2182,2
21539,847,885,1
21772,804,2000,2
22025,875,944,1
22266,867,2041,2
22527,865,906,1
22777,882,2202,2
23044,873,923,1
23312,868,2012,2
23547,872,862,1
23789,823,2090,2
24014,855,883,1
24257,780,2223,2
24500,812,797,1
24744,790,2104,2
24983,820,901,1
25194,761,2115,2
25463,845,957,1
25713,847,2013,2
25980,869,919,1
26232,816,1980,2
26475,804,1049,1
26716,809,2046,2
26950,862,1010,1
27210,828,2069,2
27471,864,859,1
27721,849,1976,2
27972,796,770,1
28232,771,2122,2
28491,853,852,1
28767,811,2049,2
29018,846,837,1
29251,791,2161,2
29470,842,978,1
29729,830,1971,2
29946,814,846,1
