# Supplementary material for: The role of sex and handedness in the performance of the smartphone-based Finger-Tapping Test
Source: PLOS Digit Health. 2023 Aug 16;2(8):e0000304. doi: 10.1371/journal.pdig.0000304 (PMC10431671; doi:10.1371/journal.pdig.0000304)
Supplement: S1 Data — (ZIP) [file pdig.0000304.s001.zip › DataBase/Protocol II/Dominant hand/Female/TS - Teste 1 11-05-2022 00-48-34.txt]

Dispositivo: samsung Galaxy S10+ SM-G975F
Orientação: Horizontal
Apoio: Na mesa
Mão testada: Mão direita
Mão dominante: Mão direita
Data de nascimento: 15/10/1988
Width: 1440.0
Height: 2730.0

TEMPO,X,Y,AREA
346,640,2450,2
472,582,1177,1
632,757,2351,2
764,616,1053,1
830,652,1285,1
910,741,2360,2
1031,611,992,1
1174,736,2341,2
1317,660,796,1
1376,682,994,1
1442,690,2219,2
1585,540,714,1
1727,677,2367,2
1769,670,2170,2
1860,576,774,1
1994,639,2406,2
2146,558,616,1
2271,695,2354,2
2403,608,593,1
2463,692,867,1
2529,757,2308,2
2663,646,764,1
2806,753,2596,2
2856,769,2342,2
2956,622,609,1
3006,649,850,1
3081,712,2523,2
3216,533,691,1
3274,615,925,1
3341,641,2413,2
3509,642,741,1
3558,657,933,1
3626,664,2305,2
3692,664,2115,2
3776,554,679,1
3835,612,878,1
3910,704,2251,2
4078,651,569,1
4204,698,2351,2
4353,575,652,1
4403,624,947,1
4479,675,2452,2
4629,515,656,1
4690,581,879,1
4773,709,2521,2
4915,632,722,1
4973,690,867,1
5055,773,2460,2
5107,783,2262,2
5191,663,724,1
5333,771,2409,2
5475,679,841,1
5600,783,2276,2
5675,759,2113,2
5761,652,622,1
5818,721,895,1
5885,795,2591,2
6036,619,661,1
6096,719,933,1
6170,802,2476,2
6312,639,565,1
6445,808,2415,2
6612,618,477,1
6747,735,2429,2
6803,781,2246,2
6907,602,395,1
7040,832,2467,2
7207,690,570,1
7257,692,839,1
7342,792,2559,2
7501,640,688,1
7635,738,2337,2
7791,670,538,1
7927,809,2346,2
8052,659,781,1
8129,730,905,1
8202,752,2190,2
8352,684,714,1
8429,755,875,1
8495,835,2423,2
8638,717,687,1
8781,846,2314,2
8913,578,573,1
9071,800,2345,2
9214,680,673,1
9281,708,816,1
9348,794,2334,2
9524,596,155,1
9566,664,492,1
9658,830,2441,2
9717,813,2123,2
9783,641,901,1
9944,605,2525,2
10100,534,705,1
10170,581,869,1
10245,701,2651,2
10504,638,2660,2
10670,553,724,1
10803,674,2118,2
10880,643,2036,2
10980,557,604,1
11113,709,2202,2
11180,689,1967,2
11282,497,363,1
11424,661,2200,2
11583,498,454,1
11640,540,701,1
11734,682,2328,2
11785,716,2140,2
11891,529,426,1
12026,675,2189,2
12202,555,821,1
12360,721,2428,2
12527,579,572,1
12680,673,2219,2
12836,556,526,1
12888,585,671,1
12980,768,2317,2
13146,581,677,1
13306,693,2337,2
13465,625,567,1
13616,728,2319,2
13783,608,697,1
13932,653,2300,2
14093,490,681,1
14152,512,858,1
14252,605,2286,2
14412,499,780,1
14562,682,2335,2
14718,602,807,1
14778,645,1039,1
14846,751,2410,2
15004,571,734,1
15155,725,2347,2
15347,644,941,1
15499,733,2591,2
15632,562,1021,1
15799,632,2532,2
15982,538,427,1
16150,782,2340,2
16268,517,623,1
16427,619,2388,2
16628,541,625,1
16794,768,2435,2
16947,538,698,1
17020,611,937,1
17105,702,2263,2
17180,676,2047,2
17280,631,747,1
17440,766,2337,2
17615,590,746,1
17772,665,2110,2
17924,541,876,1
18075,666,2368,2
18259,586,550,1
18316,602,713,1
18409,776,2379,2
18551,575,800,1
18709,671,2285,2
18911,619,696,1
19062,787,2374,2
19229,501,469,1
19288,600,659,1
19379,759,2243,2
19580,575,570,1
19648,612,797,1
19739,773,2407,2
19914,536,783,1
19975,563,935,1
20047,709,2320,2
20232,551,710,1
20300,600,940,1
20374,715,2382,2
20535,525,810,1
20591,597,1009,1
20694,670,2312,2
20870,571,716,1
21029,754,2222,2
21153,553,960,1
21312,721,2332,2
21504,569,610,1
21562,634,909,1
21632,759,2179,2
21796,556,698,1
21965,788,2486,2
22024,737,2294,2
22151,459,1102,1
22283,580,2466,2
22416,325,1069,1
22566,562,2306,2
22754,602,923,1
22810,615,1099,1
22910,878,2579,2
23036,579,884,1
23197,651,2283,2
23352,600,604,1
23514,609,2392,2
23553,610,2091,2
23656,466,785,1
23805,531,2240,2
23940,325,639,1
24006,389,864,1
24115,555,1983,2
24249,348,630,1
24340,597,2212,2
24526,693,1384,1
25962,861,2272,2
26114,576,803,1
26181,581,986,1
26285,596,2213,2
26457,563,773,1
26585,500,2327,2
26776,618,706,1
26943,695,2314,2
26985,689,2026,2
27119,689,549,1
27168,640,699,1
27269,699,2130,2
27437,622,492,1
27588,705,1891,2
27763,587,376,1
27814,605,597,1
27913,671,2093,2
28090,566,619,1
28255,678,2118,2
28315,702,1898,2
28416,533,484,1
28484,626,756,1
28599,720,2027,2
28748,529,149,1
28925,674,2012,2
29109,682,593,1
29278,762,2148,2
29428,695,785,1
29495,720,983,1
29596,697,2163,2
29764,600,731,1
29821,661,919,1
29905,722,2035,2
29981,706,1846,2
